# Supplementary material for: A dynamic programming approach for the alignment of signal peaks in multiple gas chromatography-mass spectrometry experiments
Source: BMC Bioinformatics. 2007 Oct 29;8:419. doi: 10.1186/1471-2105-8-419 (PMC2194738; doi:10.1186/1471-2105-8-419)
Supplement: Additional file 1 — Raw data files, peak lists, and alignment tables for eight replicate experiments obtained by GC-MS metabolic profiling of wild type L.mexicana. This folder contains peak lists for eight GC-MS replicate experiments, raw GC-MS data files in the NetCDF format, manually prepared peak alignment table, and the alignment table obtained by automated peak alignment. [file 1471-2105-8-419-S1.gz]

Archive with 16 entries (13 files):
- SupplMaterial1
- SupplMaterial1/README
- SupplMaterial1/alignment_manual.csv
- SupplMaterial1/NetCDF
- SupplMaterial1/NetCDF/0512_079.CDF
- SupplMaterial1/NetCDF/0512_080.CDF
- SupplMaterial1/ChemStation
- SupplMaterial1/ChemStation/0512_084.txt
- SupplMaterial1/ChemStation/0512_087.txt
- SupplMaterial1/ChemStation/0512_093.txt
- SupplMaterial1/ChemStation/0512_079.txt
- SupplMaterial1/ChemStation/0512_092.txt
- SupplMaterial1/ChemStation/0512_085.txt
- SupplMaterial1/ChemStation/0512_088.txt
- SupplMaterial1/ChemStation/0512_080.txt
- SupplMaterial1/alignment_automated.csv
