# Supplementary material for: A dynamic programming approach for the alignment of signal peaks in multiple gas chromatography-mass spectrometry experiments
Source: BMC Bioinformatics. 2007 Oct 29;8:419. doi: 10.1186/1471-2105-8-419 (PMC2194738; doi:10.1186/1471-2105-8-419)
Supplement: Additional file 1 — Raw data files, peak lists, and alignment tables for eight replicate experiments obtained by GC-MS metabolic profiling of wild type L.mexicana. This folder contains peak lists for eight GC-MS replicate experiments, raw GC-MS data files in the NetCDF format, manually prepared peak alignment table, and the alignment table obtained by automated peak alignment. [file 1471-2105-8-419-S1.gz › SupplMaterial1/README]

Title: Raw data files and alignment tables for eight replicate 
experiments obtained by GC-MS metabolic profiling of L.mexicana

Description: This folder contains three files and two sub-folders. 

Explanations:

README - This file.

ChemStation/ - A sub-folder containing peak lists for eight GC-MS 
replicate experiments, obtained from Agilent ChemStation.

NetCDF/ - A sub-folder containing raw GC-MS data files exported from 
Agilent ChemStation, corresponding to peak lists files. Due to size 
restrictions, only two raw files are given in this folder; the other 
six files are given in the additional supplementary files 
SupplMaterial2 and SupplMaterial3.

alignment_manual.csv -  The manually prepared peak alignment table 
for peak lists given in the folder ChemStation. Peaks between 6.5 
and 21.0 minutes were included in the alignment.

alignment_automated.csv - The alignment table for peak lists given in 
the folder ChemStation after the automated peak alignment. Peaks 
between 6.5 and 21.0 minutes were included in the alignment, and the 
masses 73 and 147 originating from the derivatizing agent were 
suppressed in all mass spectra. The alignment was performed with the 
following parameters: Dw = 2.5  (rt modulation), Gw = 0.30 (gap 
penalty).

The aligment tables contain peak retention times.
