# Supplementary material for: A dynamic programming approach for the alignment of signal peaks in multiple gas chromatography-mass spectrometry experiments
Source: BMC Bioinformatics. 2007 Oct 29;8:419. doi: 10.1186/1471-2105-8-419 (PMC2194738; doi:10.1186/1471-2105-8-419)
Supplement: Additional file 1 — Raw data files, peak lists, and alignment tables for eight replicate experiments obtained by GC-MS metabolic profiling of wild type L.mexicana. This folder contains peak lists for eight GC-MS replicate experiments, raw GC-MS data files in the NetCDF format, manually prepared peak alignment table, and the alignment table obtained by automated peak alignment. [file 1471-2105-8-419-S1.gz › SupplMaterial1/ChemStation/0512_084.txt]

                             Area Percent Report

  Data Path : D:\MSDChem\1\DATA\200512\
  Data File : 0512_084.D                                          
  Acq On    :  6 Dec 2005  13:31
  Operator  : Dave DeSouza
  Sample    : Lmex SP WT#3
  Misc      :  
  ALS Vial  : 9   Sample Multiplier: 1

  Integration Parameters: AUTOINT1.E
  Integrator: ChemStation

  Method    : D:\MSDCHEM\1\METHODS\METABMIC.M
  Title     : Polar Metabolites

  Signal     : TIC

 peak  R.T. first  max last  PK   peak      corr.   corr.    % of
   #   min   scan scan scan  TY  height     area    % max.   total
 ---  ----- ----- ---- ---- ---  -------   -------  ------  -------
  1   5.192     4   18   24 BV 4  195001     88565   0.01%   0.001%
  2   5.255    24   29   32 PV 6   68773   1222269   0.09%   0.015%
  3   5.352    32   46   49 VV 5  492716  15490416   1.16%   0.193%
  4   5.432    49   60   67 VV   2732827  47857279   3.59%   0.595%
  5   5.489    67   70   72 PV     68942    769712   0.06%   0.010%
 
  6   5.540    72   79   88 VV    232634   3990642   0.30%   0.050%
  7   5.763    88  118  144 PV 4 4936950 351594877  26.39%   4.373%
  8   5.923   144  146  165 VV 6  138602   7451635   0.56%   0.093%
  9   6.089   165  175  179 VV 5  190960   5059641   0.38%   0.063%
 10   6.129   179  182  185 VV    281975   4730580   0.36%   0.059%
 
 11   6.198   185  194  199 VV   5480634  78737008   5.91%   0.979%
 12   6.249   199  203  214 VV    646914  13251078   0.99%   0.165% BLANK
 13   6.415   214  232  235 VV 2  653462  18016237   1.35%   0.224%
 14   6.483   235  244  248 VV   1662397  36115131   2.71%   0.449%
 15   6.535   248  253  257 VV   2646304  32534972   2.44%   0.405%
 
 16   6.575   257  260  277 VV 2 1003203  28710661   2.16%   0.357% BLANK
 17   6.706   277  283  297 VV 5  235262   7570470   0.57%   0.094%
 18   6.809   297  301  305 PV 2   88590   1482476   0.11%   0.018%
 19   6.855   305  309  312 VV 3  200907   3426408   0.26%   0.043%
 20   6.958   312  327  335 VV   2235038  54446666   4.09%   0.677%
 
 21   7.038   335  341  345 VV 3  137655   3098287   0.23%   0.039%
 22   7.078   345  348  352 VV 5   92011   1869846   0.14%   0.023%
 23   7.118   352  355  361 VV 5   78482   1550544   0.12%   0.019%
 24   7.215   361  372  379 VV   2905948  35303878   2.65%   0.439%
 25   7.266   379  381  389 VV 5  165633   5023974   0.38%   0.062%
 
 26   7.369   389  399  410 VV 4  592258  21347146   1.60%   0.266%
 27   7.466   410  416  419 VV 2  419847   8030880   0.60%   0.100%
 28   7.529   419  427  458 VV 2 31516468 1332123556 100.00%  16.568% BLANK
 29   7.752   458  466  471 VV   6485590  81326540   6.11%   1.012%
 30   7.826   471  479  485 VV   5359404  79748178   5.99%   0.992%
 
 31   7.901   485  492  498 VV   2254979  30617572   2.30%   0.381%
 32   7.969   498  504  508 VV   10211690 130776752   9.82%   1.627%
 33   8.021   508  513  527 VV   18257671 261995511  19.67%   3.259% RF-NL
 34   8.118   527  530  535 VV 2  216859   3504804   0.26%   0.044%
 35   8.209   535  546  556 VV 2 1095540  22784177   1.71%   0.283%
 
 36   8.289   556  560  563 VV 4  127331   2445659   0.18%   0.030%
 37   8.335   563  568  576 VV    512101  10404235   0.78%   0.129%
 38   8.461   576  590  597 VV 4 1649785  42285279   3.17%   0.526%
 39   8.518   597  600  602 VV    867020  11839143   0.89%   0.147%
 40   8.541   602  604  614 VV    598870  11024721   0.83%   0.137%
 
 41   8.649   614  623  631 VV 4  683175  15119436   1.13%   0.188%
 42   8.735   631  638  655 VV   6758033  90822224   6.82%   1.130%
 43   8.855   655  659  670 VV 5  158855   4218022   0.32%   0.052%
 44   8.941   670  674  679 VV 7   46208   1125033   0.08%   0.014%
 45   9.004   679  685  692 VV 5   85277   2629195   0.20%   0.033%
 
 46   9.095   697  701  704 VV 5   35842    693831   0.05%   0.009%
 47   9.175   704  715  720 VV 5  313709   8420948   0.63%   0.105%
 48   9.221   720  723  727 VV    185407   3564626   0.27%   0.044%
 49   9.272   727  732  735 VV 5  194672   3805564   0.29%   0.047%
 50   9.301   735  737  740 VV 2  205136   3156036   0.24%   0.039%
 
 51   9.341   740  744  749 VV    279166   4331834   0.33%   0.054%
 52   9.433   749  760  764 VV   3290324  47193175   3.54%   0.587%
 53   9.478   764  768  773 VV 2 1289876  18697474   1.40%   0.233%
 54   9.530   773  777  787 VV 2  278044   7822752   0.59%   0.097%
 55   9.621   787  793  802 VV 2  428408  11004956   0.83%   0.137%
 
 56   9.690   802  805  808 VV 4  142414   2774259   0.21%   0.035%
 57   9.730   808  812  815 VV 2  211301   4380836   0.33%   0.054%
 58   9.781   815  821  834 VV   3455479  51842324   3.89%   0.645%
 59   9.913   834  844  859 VV 3  498967  15799807   1.19%   0.197%
 60  10.033   859  865  868 VV 3  347431   6555089   0.49%   0.082%
 
 61  10.107   868  878  884 VV 2 14453824 281264547  21.11%   3.498%
 62  10.164   884  888  895 VV   2738473  39372576   2.96%   0.490%
 63  10.284   895  909  925 VV 6  493542  34437610   2.59%   0.428%
 64  10.398   925  929  935 VV 3  307918   8628128   0.65%   0.107%
 65  10.461   935  940  943 VV 2  319199   7016691   0.53%   0.087%
 
 66  10.496   943  946  951 VV 4  325620   7497281   0.56%   0.093%
 67  10.541   951  954  963 VV 3  245107   7504538   0.56%   0.093%
 68  10.638   963  971  978 VV 3  254106   9337954   0.70%   0.116%
 69  10.713   978  984  993 VV    371598   9303411   0.70%   0.116%
 70  10.787   993  997 1001 VV    335641   6104653   0.46%   0.076%
 
 71  10.827  1001 1004 1006 VV 4  163630   2580556   0.19%   0.032%
 72  10.890  1006 1015 1019 VV 6  336336  11057548   0.83%   0.138%
 73  10.924  1019 1021 1028 VV 2  292290   7071701   0.53%   0.088%
 74  11.016  1028 1037 1040 VV   1242190  20623518   1.55%   0.257%
 75  11.061  1040 1045 1051 VV 2 3635468  54632990   4.10%   0.680%
 
 76  11.130  1051 1057 1071 VV 2 1009494  21867367   1.64%   0.272%
 77  11.239  1071 1076 1085 VV    478928  12085239   0.91%   0.150%
 78  11.347  1085 1095 1097 VV 5  253569   6479540   0.49%   0.081%
 79  11.381  1097 1101 1109 VV    406131   8221857   0.62%   0.102%
 80  11.467  1109 1116 1119 VV 2 1015346  16722939   1.26%   0.208%
 
 81  11.513  1119 1124 1130 VV   1077626  22530933   1.69%   0.280%
 82  11.576  1130 1135 1140 VV 3  316474   7867393   0.59%   0.098%
 83  11.656  1140 1149 1155 VV    677370  14870306   1.12%   0.185%
 84  11.736  1155 1163 1171 VV 5  421506  12488513   0.94%   0.155%
 85  11.810  1171 1176 1192 VV 3  858134  31572523   2.37%   0.393%
 
 86  11.919  1192 1195 1199 VV 4  220082   4746901   0.36%   0.059%
 87  11.953  1199 1201 1213 VV 10  205775   9039035   0.68%   0.112%
 88  12.056  1213 1219 1227 VV 3  728366  18982341   1.42%   0.236%
 89  12.153  1227 1236 1250 VV   2694373  49727577   3.73%   0.618%
 90  12.267  1250 1256 1267 VV   3312794 112899445   8.48%   1.404%
 
 91  12.353  1267 1271 1277 VV   5914517  86299696   6.48%   1.073%
 92  12.427  1277 1284 1295 VV   11117614 168223252  12.63%   2.092%
 93  12.507  1295 1298 1304 VV 2  394217   9002255   0.68%   0.112%
 94  12.559  1304 1307 1318 VV 4  258266  10536521   0.79%   0.131%
 95  12.633  1318 1320 1324 VV 5  189974   3927454   0.29%   0.049%
 
 96  12.730  1324 1337 1342 VV 3 1184849  29907877   2.25%   0.372%
 97  12.810  1342 1351 1364 VV   34079224 770158304  57.81%   9.579%
 98  12.913  1364 1369 1387 VV    896559  26445663   1.99%   0.329%
 99  13.073  1387 1397 1401 VV    398657  10914164   0.82%   0.136%
100  13.136  1401 1408 1420 VV   1762884  76791894   5.76%   0.955%
 
101  13.222  1420 1423 1429 VV 2  887084  17822827   1.34%   0.222%
102  13.273  1429 1432 1436 VV 3  323677   6916084   0.52%   0.086%
103  13.319  1436 1440 1450 VV 6  433737  15819168   1.19%   0.197%
104  13.393  1450 1453 1456 VV 2  388303   7345780   0.55%   0.091%
105  13.456  1456 1464 1467 VV 5  415324  13488485   1.01%   0.168%
 
106  13.491  1467 1470 1474 VV    437710   8537567   0.64%   0.106%
107  13.536  1474 1478 1482 VV    368499   8281811   0.62%   0.103%
108  13.588  1482 1487 1490 VV 2  688011  13344270   1.00%   0.166%
109  13.691  1490 1505 1518 VV   21472802 514372174  38.61%   6.398%
110  13.799  1518 1524 1532 VV 2 3857759  73457392   5.51%   0.914%
 
111  13.868  1532 1536 1538 VV 2  406270   7206497   0.54%   0.090%
112  13.913  1538 1544 1557 VV   1105895  30459204   2.29%   0.379%
113  13.999  1557 1559 1564 VV 4  269306   5946541   0.45%   0.074%
114  14.051  1564 1568 1573 VV 3  281458   8071827   0.61%   0.100%
115  14.136  1573 1583 1590 VV 5  254188  12404680   0.93%   0.154%
 
116  14.233  1590 1600 1603 VV 5  218102   9340247   0.70%   0.116%
117  14.296  1603 1611 1613 VV 7  247265   7599537   0.57%   0.095%
118  14.342  1613 1619 1625 VV 3  384909  11254493   0.84%   0.140%
119  14.411  1625 1631 1638 VV 2  354157  12305042   0.92%   0.153%
120  14.496  1638 1646 1649 VV    687822  14372282   1.08%   0.179%
 
121  14.565  1649 1658 1668 VV   7358940 114779393   8.62%   1.428% RF-SI
122  14.656  1668 1674 1680 VV 2  950770  17792573   1.34%   0.221%
123  14.702  1680 1682 1686 VV 4  214808   4380253   0.33%   0.054%
124  14.776  1686 1695 1705 VV 8  228968  13394519   1.01%   0.167%
125  14.925  1711 1721 1731 VV 2  347414  16770585   1.26%   0.209%
 
126  15.051  1731 1743 1761 VV   19360107 510710788  38.34%   6.352%
127  15.171  1761 1764 1766 VV 3  235915   3934798   0.30%   0.049%
128  15.239  1766 1776 1790 VV 4  531228  27402750   2.06%   0.341%
129  15.342  1790 1794 1801 VV 5  273554   9107808   0.68%   0.113%
130  15.434  1801 1810 1816 VV 5  275095  12930993   0.97%   0.161%
 
131  15.537  1816 1828 1833 VV 2  422390  17859954   1.34%   0.222%
132  15.588  1833 1837 1847 VV 4  343871  14325906   1.08%   0.178%
133  15.668  1847 1851 1863 VV 2  371668  15335318   1.15%   0.191%
134  15.760  1863 1867 1873 VV 2  419323   9492665   0.71%   0.118%
135  15.885  1873 1889 1895 VV 3  905748  30229676   2.27%   0.376%
 
136  15.948  1895 1900 1916 VV 2 1036763  34257078   2.57%   0.426%
137  16.057  1916 1919 1921 VV 4  281259   4701123   0.35%   0.058%
138  16.114  1921 1929 1936 VV    910820  23885884   1.79%   0.297%
139  16.188  1936 1942 1945 VV 8  353089  11111092   0.83%   0.138%
140  16.234  1945 1950 1962 VV    604564  21042423   1.58%   0.262%
 
141  16.314  1962 1964 1983 VV    284681  18379123   1.38%   0.229%
142  16.497  1983 1996 2002 VV 9  277001  15848455   1.19%   0.197%
143  16.588  2002 2012 2019 VV 9  282304  15969485   1.20%   0.199%
144  16.674  2019 2027 2035 VV   1380368  32118770   2.41%   0.399%
145  16.748  2035 2040 2059 VV    961997  37763448   2.83%   0.470%
 
146  16.885  2059 2064 2088 VV 2  419669  30856827   2.32%   0.384%
147  17.143  2088 2109 2112 VV 3  363368  25296577   1.90%   0.315%
148  17.183  2112 2116 2120 VV 6  350143   9251198   0.69%   0.115%
149  17.223  2120 2123 2127 VV 6  339396   8260331   0.62%   0.103%
150  17.394  2127 2153 2171 VV   3126087 129562941   9.73%   1.611%
 
151  17.520  2171 2175 2185 VV 4  398861  17041277   1.28%   0.212%
152  17.600  2185 2189 2200 VV 4  301464  14660615   1.10%   0.182%
153  17.680  2200 2203 2222 VV 4  292458  20927721   1.57%   0.260%
154  17.840  2222 2231 2251 VV 2  628500  33157208   2.49%   0.412%
155  17.994  2251 2258 2268 VV    353314  16223199   1.22%   0.202%
 
156  18.097  2268 2276 2281 VV 7  292177  12704110   0.95%   0.158%
157  18.149  2281 2285 2294 VV    311753  13701870   1.03%   0.170%
158  18.229  2294 2299 2308 VV 2  300630  13389284   1.01%   0.167%
159  18.309  2308 2313 2322 VV 2  399478  15579159   1.17%   0.194%
160  18.434  2322 2335 2359 VV    596698  41166862   3.09%   0.512%
 
161  18.589  2359 2362 2365 VV 5  293925   6744476   0.51%   0.084%
162  18.686  2365 2379 2384 VV    462187  21330324   1.60%   0.265%
163  18.777  2384 2395 2397 VV 3  389965  15443090   1.16%   0.192%
164  18.829  2397 2404 2421 VV 2 3071832  85381600   6.41%   1.062%
165  18.949  2421 2425 2437 VV 5  373735  19164797   1.44%   0.238%
 
166  19.069  2437 2446 2453 VV 3  416349  19479686   1.46%   0.242%
167  19.189  2453 2467 2480 VV    921756  40238896   3.02%   0.500%
168  19.303  2480 2487 2495 VV 2  475003  21897618   1.64%   0.272%
169  19.389  2495 2502 2507 VV 4  507696  16534506   1.24%   0.206%
170  19.440  2507 2511 2520 VV    517549  18930578   1.42%   0.235%
 
171  19.543  2520 2529 2551 VV    830933  50941309   3.82%   0.634%
172  19.698  2551 2556 2560 VV 8  408020  11805229   0.89%   0.147%
173  19.755  2560 2566 2581 VV    879477  36532385   2.74%   0.454%
174  19.869  2581 2586 2591 VV 9  400948  12755784   0.96%   0.159%
175  19.978  2591 2605 2610 VV   1097166  36960560   2.77%   0.460%
 
176  20.023  2610 2613 2629 VV 2  705721  33010410   2.48%   0.411%
177  20.200  2636 2644 2647 VV 9  435532  16004369   1.20%   0.199%
178  20.258  2647 2654 2664 VV 9  447595  25163518   1.89%   0.313%
179  20.343  2664 2669 2681 VV    488321  25607861   1.92%   0.319%
180  20.469  2681 2691 2710 VV    426862  41081918   3.08%   0.511%
 
181  20.703  2722 2732 2734 VV    414852  17451033   1.31%   0.217%
182  20.766  2734 2743 2749 VV 9  433136  21091678   1.58%   0.262%
183  20.903  2749 2767 2779 VBA2  671809  50566005   3.80%   0.629%
 
 
                        Sum of corrected areas:  8040115091

METABMIC.M Mon Apr 10 09:24:51 2006   
