# Supplementary material for: A dynamic programming approach for the alignment of signal peaks in multiple gas chromatography-mass spectrometry experiments
Source: BMC Bioinformatics. 2007 Oct 29;8:419. doi: 10.1186/1471-2105-8-419 (PMC2194738; doi:10.1186/1471-2105-8-419)
Supplement: Additional file 1 — Raw data files, peak lists, and alignment tables for eight replicate experiments obtained by GC-MS metabolic profiling of wild type L.mexicana. This folder contains peak lists for eight GC-MS replicate experiments, raw GC-MS data files in the NetCDF format, manually prepared peak alignment table, and the alignment table obtained by automated peak alignment. [file 1471-2105-8-419-S1.gz › SupplMaterial1/ChemStation/0512_087.txt]

                             Area Percent Report

  Data Path : D:\MSDChem\1\DATA\200512\
  Data File : 0512_087.D                                          
  Acq On    :  6 Dec 2005  14:52
  Operator  : Dave DeSouza
  Sample    : Lmex SP WT #5
  Misc      :  
  ALS Vial  : 11   Sample Multiplier: 1

  Integration Parameters: AUTOINT1.E
  Integrator: ChemStation

  Method    : D:\MSDCHEM\1\METHODS\METABMIC.M
  Title     : Polar Metabolites

  Signal     : TIC

 peak  R.T. first  max last  PK   peak      corr.   corr.    % of
   #   min   scan scan scan  TY  height     area    % max.   total
 ---  ----- ----- ---- ---- ---  -------   -------  ------  -------
  1   5.237     8   26   30 BV 6  188199   1809704   0.14%   0.023%
  2   5.391    30   53   56 VV 5  502061  22916360   1.72%   0.286%
  3   5.471    56   67   73 VV   3016810  51650437   3.88%   0.645%
  4   5.523    73   76   79 PV 2   61501    840792   0.06%   0.010%
  5   5.574    79   85   88 VV 3  120671   2103217   0.16%   0.026%
 
  6   5.768    88  119  148 VV 4 3993781 348433336  26.18%   4.349%
  7   5.957   148  152  158 VV 9   86340   2676634   0.20%   0.033%
  8   6.037   158  166  171 VV 3  110653   3318254   0.25%   0.041%
  9   6.157   171  187  189 VV 3  355122  10624073   0.80%   0.133%
 10   6.220   189  198  204 VV   7673754 104746281   7.87%   1.307% BLANK
 
 11   6.271   204  207  218 VV    540490  11581296   0.87%   0.145%
 12   6.414   218  232  236 VV    768260  21803005   1.64%   0.272%
 13   6.494   236  246  251 VV   1044598  25919225   1.95%   0.324%
 14   6.557   251  257  260 VV   3659634  46159397   3.47%   0.576% BLANK
 15   6.591   260  263  280 VV   1649209  35684985   2.68%   0.445%
 
 16   6.723   280  286  300 VV 4  239090   7201244   0.54%   0.090%
 17   6.866   300  311  314 PV 5  212366   5640685   0.42%   0.070%
 18   6.974   314  330  338 VV   2033207  56122133   4.22%   0.700%
 19   7.054   338  344  348 VV 3  201190   3835310   0.29%   0.048%
 20   7.094   348  351  355 VV 6   88037   1796109   0.13%   0.022%
 
 21   7.134   355  358  362 VV 4   82584   1585245   0.12%   0.020%
 22   7.174   362  365  368 VV 2   51951    701280   0.05%   0.009%
 23   7.226   368  374  381 VV   1006763  13383408   1.01%   0.167%
 24   7.289   381  385  391 VV 5  174982   5240898   0.39%   0.065%
 25   7.386   391  402  410 VV 2  785224  22405554   1.68%   0.280%
 
 26   7.477   410  418  420 VV 2  545332  10674178   0.80%   0.133%
 27   7.535   420  428  459 VV 2 31948497 1331002009 100.00%  16.613% BLANK
 28   7.757   459  467  472 VV   5773845  76944082   5.78%   0.960%
 29   7.837   472  481  486 VV   5313576  79468336   5.97%   0.992%
 30   7.912   486  494  499 VV   2404931  33247440   2.50%   0.415%
 
 31   7.980   499  506  509 VV   10530109 133446660  10.03%   1.666%
 32   8.026   509  514  528 VV   18240235 261079648  19.62%   3.259% RF-NL
 33   8.129   528  532  537 VV 2  283862   4752472   0.36%   0.059%
 34   8.215   537  547  558 VV   4359533  57083536   4.29%   0.712%
 35   8.300   558  562  565 VV 3  114717   2120879   0.16%   0.026%
 
 36   8.340   565  569  577 VV 2  284768   7082447   0.53%   0.088%
 37   8.472   577  592  598 VV 3 2193436  52781828   3.97%   0.659%
 38   8.523   598  601  603 VV    682752   9230184   0.69%   0.115%
 39   8.552   603  606  616 VV    602431  10948321   0.82%   0.137%
 40   8.655   616  624  632 VV 3  694120  14709903   1.11%   0.184%
 
 41   8.735   632  638  653 VV   6925703  91161141   6.85%   1.138%
 42   8.832   653  655  656 VV 3   81520   1004520   0.08%   0.013%
 43   8.861   656  660  670 VV 5  118218   3266565   0.25%   0.041%
 44   8.952   670  676  678 VV 5   48293    926386   0.07%   0.012%
 45   8.998   678  684  694 VV 5  103201   3183146   0.24%   0.040%
 
 46   9.083   694  699  705 VV 10   36430   1274043   0.10%   0.016%
 47   9.181   705  716  721 VV 5  279769   7454177   0.56%   0.093%
 48   9.226   721  724  728 VV    163916   2907671   0.22%   0.036%
 49   9.272   728  732  735 VV 3  193529   3684036   0.28%   0.046%
 50   9.306   735  738  741 VV    186415   2815154   0.21%   0.035%
 
 51   9.341   741  744  749 VV    179960   2582580   0.19%   0.032%
 52   9.438   749  761  765 VV   2936402  40595775   3.05%   0.507%
 53   9.484   765  769  775 VV 2 1683757  24572872   1.85%   0.307%
 54   9.535   775  778  781 VV    143766   2350690   0.18%   0.029%
 55   9.569   781  784  787 VV 3  109769   2042515   0.15%   0.025%
 
 56   9.621   787  793  802 VV 2  369132   9870279   0.74%   0.123%
 57   9.689   802  805  808 VV 3  130888   2637715   0.20%   0.033%
 58   9.735   808  813  817 VV 3  202924   4765349   0.36%   0.059%
 59   9.786   817  822  834 VV   1969219  27550722   2.07%   0.344%
 60   9.912   834  844  847 VV    470748   8185546   0.61%   0.102%
 
 61   9.935   847  848  858 VV 2  267831   6046056   0.45%   0.075%
 62  10.032   858  865  868 VV 2  343344   7095071   0.53%   0.089%
 63  10.107   868  878  885 VV   16033111 304269268  22.86%   3.798%
 64  10.169   885  889  895 VV   2711717  38614734   2.90%   0.482%
 65  10.284   895  909  924 VV 4  556621  36925608   2.77%   0.461%
 
 66  10.404   924  930  935 VV 8  321966  10087411   0.76%   0.126%
 67  10.461   935  940  942 VV 3  321293   6816953   0.51%   0.085%
 68  10.489   942  945  951 VV 3  333565   8073134   0.61%   0.101%
 69  10.541   951  954  962 VV 2  229890   6965442   0.52%   0.087%
 70  10.632   962  970  978 VV 3  271592   9200190   0.69%   0.115%
 
 71  10.707   978  983  991 VV 2  393527   8357166   0.63%   0.104%
 72  10.787   991  997 1001 VV    323627   6304030   0.47%   0.079%
 73  10.884  1001 1014 1019 VV 5  411588  15232496   1.14%   0.190%
 74  10.930  1019 1022 1027 VV 3  308811   6324763   0.48%   0.079%
 75  11.015  1027 1037 1040 VV    847611  15485172   1.16%   0.193%
 
 76  11.061  1040 1045 1051 VV 2 3466426  53445891   4.02%   0.667%
 77  11.130  1051 1057 1071 VV 2 1474404  27586148   2.07%   0.344%
 78  11.238  1071 1076 1086 VV 2  408921  10528062   0.79%   0.131%
 79  11.352  1086 1096 1099 VV 3  278863   7056581   0.53%   0.088%
 80  11.387  1099 1102 1109 VV    351244   6869206   0.52%   0.086%
 
 81  11.513  1109 1124 1131 VV 3  837862  29003215   2.18%   0.362%
 82  11.587  1131 1137 1141 VV    314191   7488868   0.56%   0.093%
 83  11.655  1141 1149 1155 VV    582357  13196398   0.99%   0.165%
 84  11.735  1155 1163 1172 VV 3  464309  12796037   0.96%   0.160%
 85  11.815  1172 1177 1193 VV 2  802596  31384981   2.36%   0.392%
 
 86  11.924  1193 1196 1199 VV 5  186787   4132105   0.31%   0.052%
 87  11.958  1199 1202 1210 VV 4  205134   6227847   0.47%   0.078%
 88  12.044  1210 1217 1227 VV 4  492416  15916009   1.20%   0.199%
 89  12.153  1227 1236 1241 VV   2334907  36250281   2.72%   0.452%
 90  12.216  1241 1247 1250 VV 4  318794   8404924   0.63%   0.105%
 
 91  12.267  1250 1256 1266 VV   3586859 109792719   8.25%   1.370%
 92  12.353  1266 1271 1277 VV 2 7624509 126363947   9.49%   1.577%
 93  12.433  1277 1285 1295 VV   8511445 139164633  10.46%   1.737%
 94  12.513  1295 1299 1317 VV 5  439453  19145489   1.44%   0.239%
 95  12.638  1317 1321 1325 VV 3  194092   4693494   0.35%   0.059%
 
 96  12.701  1325 1332 1341 VV   3490435  62358299   4.69%   0.778%
 97  12.810  1341 1351 1365 VV   28576414 615504115  46.24%   7.682%
 98  12.907  1365 1368 1386 VV    858222  22823985   1.71%   0.285%
 99  13.079  1386 1398 1401 VV    617012  13880195   1.04%   0.173%
100  13.141  1401 1409 1420 VV 2 1800644  78307442   5.88%   0.977%
 
101  13.221  1420 1423 1430 VV 2  855780  17643778   1.33%   0.220%
102  13.301  1430 1437 1442 VV 3  448523  12690247   0.95%   0.158%
103  13.387  1442 1452 1456 VV 4  541834  20445951   1.54%   0.255%
104  13.439  1456 1461 1466 VV 2  566441  14485944   1.09%   0.181%
105  13.484  1466 1469 1472 VV 3  372795   6647402   0.50%   0.083%
 
106  13.576  1472 1485 1493 VV 4 2461639  56691642   4.26%   0.708%
107  13.690  1493 1505 1517 VV 2 20302708 514562608  38.66%   6.423%
108  13.804  1517 1525 1533 VV 2 3218175  72738002   5.46%   0.908%
109  13.867  1533 1536 1540 VV 2  464892   9361093   0.70%   0.117%
110  13.919  1540 1545 1555 VV    815468  22484732   1.69%   0.281%
 
111  13.999  1555 1559 1564 VV 3  321795   8533702   0.64%   0.107%
112  14.050  1564 1568 1573 VV 2  327036   8789590   0.66%   0.110%
113  14.136  1573 1583 1590 VV 5  236649  12338558   0.93%   0.154%
114  14.239  1590 1601 1607 VV 2  351726  13374066   1.00%   0.167%
115  14.342  1607 1619 1624 VV 4  354063  14566187   1.09%   0.182%
 
116  14.416  1624 1632 1639 VV 3  410688  14379307   1.08%   0.179%
117  14.502  1639 1647 1652 VV 2  541516  15352151   1.15%   0.192%
118  14.565  1652 1658 1668 VV   7812935 116497421   8.75%   1.454% RF-SI
119  14.656  1668 1674 1686 VV 2 1085543  23690262   1.78%   0.296%
120  14.770  1686 1694 1696 VV 5  206363   6709421   0.50%   0.084%
 
121  14.805  1696 1700 1705 VV 2  235926   6199514   0.47%   0.077%
122  14.862  1705 1710 1714 VV 7  206635   5939393   0.45%   0.074%
123  14.919  1714 1720 1732 VV 2  289096  13195204   0.99%   0.165%
124  15.050  1732 1743 1760 VV   17775966 475374455  35.72%   5.933%
125  15.216  1760 1772 1789 VV 2  985456  39660088   2.98%   0.495%
 
126  15.330  1789 1792 1799 VV 2  268341   7965904   0.60%   0.099%
127  15.405  1799 1805 1813 VV 4  265656  10769716   0.81%   0.134%
128  15.490  1813 1820 1826 VV    424032  13152658   0.99%   0.164%
129  15.588  1826 1837 1841 VV 4  261018  11818121   0.89%   0.148%
130  15.628  1841 1844 1846 VV    277913   4894926   0.37%   0.061%
 
131  15.668  1846 1851 1854 VV 2  302258   7371397   0.55%   0.092%
132  15.702  1854 1857 1863 VV 2  276772   7264093   0.55%   0.091%
133  15.765  1863 1868 1872 VV 2  242345   6535178   0.49%   0.082%
134  15.891  1872 1890 1894 VV 4  761541  26180604   1.97%   0.327%
135  15.942  1894 1899 1915 VV   1709684  47150296   3.54%   0.589%
 
136  16.045  1915 1917 1923 VV    263754   7077543   0.53%   0.088%
137  16.113  1923 1929 1936 VV    929736  19174992   1.44%   0.239%
138  16.182  1936 1941 1944 VV 6  235501   5688776   0.43%   0.071%
139  16.233  1944 1950 1955 VV    385713  11506913   0.86%   0.144%
140  16.325  1955 1966 1977 VV 4  298030  19612560   1.47%   0.245%
 
141  16.474  1984 1992 2001 VV 4  271749  14795360   1.11%   0.185%
142  16.576  2001 2010 2015 VV 8  297746  12986961   0.98%   0.162%
143  16.651  2015 2023 2030 VV   2631898  49748245   3.74%   0.621%
144  16.725  2030 2036 2053 VV   1352915  43183311   3.24%   0.539%
145  16.856  2053 2059 2073 VV 4  477009  24812169   1.86%   0.310%
 
146  16.954  2073 2076 2085 VV 4  320986  13333460   1.00%   0.166%
147  17.142  2085 2109 2112 VV 4  433050  31987253   2.40%   0.399%
148  17.177  2112 2115 2119 VV 6  433015  10742126   0.81%   0.134%
149  17.371  2119 2149 2171 VV   7207332 269240643  20.23%   3.361%
150  17.519  2171 2175 2186 VV 3  408380  17876909   1.34%   0.223%
 
151  17.594  2186 2188 2222 VV 3  313167  33572612   2.52%   0.419%
152  17.840  2222 2231 2252 VV    608525  32548045   2.45%   0.406%
153  17.994  2252 2258 2268 VV    294546  14015754   1.05%   0.175%
154  18.091  2268 2275 2280 VV 7  284121  10973757   0.82%   0.137%
155  18.148  2280 2285 2293 VV    338466  12988293   0.98%   0.162%
 
156  18.211  2293 2296 2300 VV 5  285439   7436990   0.56%   0.093%
157  18.302  2300 2312 2329 VV    719362  35389265   2.66%   0.442%
158  18.428  2329 2334 2357 VV   1355075  43769599   3.29%   0.546%
159  18.680  2371 2378 2386 VV    776693  21007602   1.58%   0.262%
160  18.783  2386 2396 2399 VV 6  335678  13386082   1.01%   0.167%
 
161  18.817  2399 2402 2404 VV 2  352279   6061645   0.46%   0.076%
162  18.857  2404 2409 2423 VV    682696  24589439   1.85%   0.307%
163  18.954  2423 2426 2438 VV 6  304228  14195277   1.07%   0.177%
164  19.080  2438 2448 2456 VV 3  357048  18875424   1.42%   0.236%
165  19.188  2456 2467 2481 VV    957196  38775448   2.91%   0.484%
 
166  19.303  2481 2487 2494 VV 2  406953  15128717   1.14%   0.189%
167  19.388  2494 2502 2520 VV 3  793901  39982605   3.00%   0.499%
168  19.543  2520 2529 2551 VV    669616  43287910   3.25%   0.540%
169  19.697  2551 2556 2561 VV 9  355427  11044737   0.83%   0.138%
170  19.754  2561 2566 2581 VV    556571  27526563   2.07%   0.344%
 
171  19.874  2581 2587 2594 VV 10  365309  15547817   1.17%   0.194%
172  19.977  2594 2605 2609 VV    829947  24696551   1.86%   0.308%
173  20.017  2609 2612 2630 VV 3  465370  26888763   2.02%   0.336%
174  20.200  2637 2644 2646 VV 8  366539  11015907   0.83%   0.137%
175  20.257  2646 2654 2664 VV 8  402038  23656270   1.78%   0.295%
 
176  20.343  2664 2669 2686 VV 5  414219  27511881   2.07%   0.343%
177  20.469  2686 2691 2707 VV 5  363479  26410156   1.98%   0.330%
178  20.594  2707 2713 2719 VV 5  359229  14225244   1.07%   0.178%
179  20.709  2719 2733 2736 VV 5  362967  20711684   1.56%   0.259%
180  20.760  2736 2742 2748 VV 7  381783  15064509   1.13%   0.188%
 
181  20.817  2748 2752 2761 VV 10  376939  16448124   1.24%   0.205%
182  20.909  2761 2768 2779 VBA4  436540  24160274   1.82%   0.302%
 
 
                        Sum of corrected areas:  8011813812

METABMIC.M Mon Apr 10 09:25:14 2006   
