# Supplementary material for: A dynamic programming approach for the alignment of signal peaks in multiple gas chromatography-mass spectrometry experiments
Source: BMC Bioinformatics. 2007 Oct 29;8:419. doi: 10.1186/1471-2105-8-419 (PMC2194738; doi:10.1186/1471-2105-8-419)
Supplement: Additional file 1 — Raw data files, peak lists, and alignment tables for eight replicate experiments obtained by GC-MS metabolic profiling of wild type L.mexicana. This folder contains peak lists for eight GC-MS replicate experiments, raw GC-MS data files in the NetCDF format, manually prepared peak alignment table, and the alignment table obtained by automated peak alignment. [file 1471-2105-8-419-S1.gz › SupplMaterial1/ChemStation/0512_093.txt]

                             Area Percent Report

  Data Path : D:\MSDChem\1\DATA\200512\
  Data File : 0512_093.D                                          
  Acq On    :  6 Dec 2005  17:36
  Operator  : Dave DeSouza
  Sample    : Lmex SP WT #8
  Misc      :  
  ALS Vial  : 16   Sample Multiplier: 1

  Integration Parameters: AUTOINT1.E
  Integrator: ChemStation

  Method    : D:\MSDCHEM\1\METHODS\METABMIC.M
  Title     : Polar Metabolites

  Signal     : TIC

 peak  R.T. first  max last  PK   peak      corr.   corr.    % of
   #   min   scan scan scan  TY  height     area    % max.   total
 ---  ----- ----- ---- ---- ---  -------   -------  ------  -------
  1   5.220     4   23   27 BV 6  169546   -714647  -0.05%  -0.009%
  2   5.277    27   33   36 PV 5   83399   1496703   0.11%   0.018%
  3   5.374    36   50   53 VV 3  441639  16771504   1.27%   0.207%
  4   5.454    53   64   70 VV   3191338  51296396   3.89%   0.633%
  5   5.511    70   74   76 PV     66234    808924   0.06%   0.010%
 
  6   5.557    76   82   87 VV    140280   2561458   0.19%   0.032%
  7   5.757    87  117  147 PV 3 3785174 330948513  25.08%   4.085%
  8   5.957   147  152  171 VV 8  103658   6326431   0.48%   0.078%
  9   6.146   171  185  188 VV 2  374486  10236661   0.78%   0.126%
 10   6.214   188  197  202 VV   6399148  92101958   6.98%   1.137% BLANK
 
 11   6.260   202  205  215 VV 2  541572  12363527   0.94%   0.153%
 12   6.409   218  231  235 VV 2  756295  23099635   1.75%   0.285%
 13   6.494   235  246  250 VV   1232037  35729009   2.71%   0.441%
 14   6.551   250  256  278 VV 2 4521014  82604050   6.26%   1.020% BLANK
 15   6.717   278  285  298 VV 3  247166   7271250   0.55%   0.090%
 
 16   6.826   298  304  307 PV 2  131991   2284500   0.17%   0.028%
 17   6.866   307  311  314 VV 3  213526   4022841   0.30%   0.050%
 18   6.969   314  329  336 VV   1823738  50802608   3.85%   0.627%
 19   7.049   336  343  347 VV 3  136783   3234833   0.25%   0.040%
 20   7.089   347  350  353 VV 4   89503   1657617   0.13%   0.020%
 
 21   7.123   353  356  361 VV 4   84133   1562692   0.12%   0.019%
 22   7.180   361  366  369 VV 4  120963   2413899   0.18%   0.030%
 23   7.226   369  374  385 VV   3260415  41262856   3.13%   0.509%
 24   7.340   385  394  403 VV 3  813389  18518453   1.40%   0.229%
 25   7.420   403  408  412 VV 2  316792   5730566   0.43%   0.071%
 
 26   7.477   412  418  420 VV    405504   7939524   0.60%   0.098%
 27   7.535   420  428  459 VV 3 33715811 1319632822 100.00%  16.290% BLANK
 28   7.757   459  467  472 VV   5760956  76892778   5.83%   0.949%
 29   7.832   472  480  485 VV   4794488  74156446   5.62%   0.915%
 30   7.906   485  493  499 VV   2008556  29219909   2.21%   0.361%
 
 31   7.975   499  505  509 VV   9600026 117629459   8.91%   1.452%
 32   8.026   509  514  528 VV   19283370 277299959  21.01%   3.423% RF-NL
 33   8.123   528  531  536 VV 2  209226   3749548   0.28%   0.046%
 34   8.215   536  547  557 VV 2 1091795  23894648   1.81%   0.295%
 35   8.300   557  562  564 VV 4  139722   2764794   0.21%   0.034%
 
 36   8.335   564  568  577 VV    571007  10915907   0.83%   0.135%
 37   8.472   577  592  597 VV 3 1611419  42730453   3.24%   0.527%
 38   8.518   597  600  603 VV    739652  10168740   0.77%   0.126%
 39   8.546   603  605  616 VV    592003  11152324   0.85%   0.138%
 40   8.649   616  623  632 VV 3  712629  15236406   1.15%   0.188%
 
 41   8.735   632  638  655 VV   6235519  86530062   6.56%   1.068%
 42   8.861   655  660  671 VV 5  203120   5618539   0.43%   0.069%
 43   8.952   671  676  679 VV 7   48354   1185037   0.09%   0.015%
 44   9.003   679  685  694 VV 7  108515   3471707   0.26%   0.043%
 45   9.066   694  696  700 VV 4   44857    954841   0.07%   0.012%
 
 46   9.181   705  716  721 VV 5  284353   8276119   0.63%   0.102%
 47   9.226   721  724  728 VV 2  171047   3213069   0.24%   0.040%
 48   9.272   728  732  735 VV 6  199397   3993849   0.30%   0.049%
 49   9.301   735  737  741 VV    206769   3265492   0.25%   0.040%
 50   9.341   741  744  749 VV    229455   3765494   0.29%   0.046%
 
 51   9.432   749  760  764 VV   2666250  38918400   2.95%   0.480%
 52   9.478   764  768  773 VV 2 1342020  19417198   1.47%   0.240%
 53   9.529   773  777  785 VV    341977   8260733   0.63%   0.102%
 54   9.621   785  793  802 VV 3  428144  13980713   1.06%   0.173%
 55   9.689   802  805  809 VV 4  139897   2943380   0.22%   0.036%
 
 56   9.735   809  813  816 VV 3  224426   4110705   0.31%   0.051%
 57   9.781   816  821  834 VV   3900218  57893025   4.39%   0.715%
 58   9.912   834  844  859 VV 2  485971  16107893   1.22%   0.199%
 59  10.032   859  865  868 VV 3  335555   7096205   0.54%   0.088%
 60  10.106   868  878  885 VV 2 14863305 283343686  21.47%   3.498%
 
 61  10.169   885  889  895 VV   2527879  38573858   2.92%   0.476%
 62  10.284   895  909  925 VV 6  536927  36500083   2.77%   0.451%
 63  10.404   925  930  937 VV 4  339458  10545561   0.80%   0.130%
 64  10.461   937  940  943 VV 2  328877   6280416   0.48%   0.078%
 65  10.495   943  946  952 VV 4  340790   8248426   0.63%   0.102%
 
 66  10.547   952  955  962 VV 3  250899   7239166   0.55%   0.089%
 67  10.644   962  972  978 VV 4  261110  10384669   0.79%   0.128%
 68  10.712   978  984  993 VV    517715  11655374   0.88%   0.144%
 69  10.792   993  998 1002 VV    390181   6832811   0.52%   0.084%
 70  10.889  1002 1015 1028 VV 8  375301  21883089   1.66%   0.270%
 
 71  11.015  1028 1037 1041 VV    892716  15989474   1.21%   0.197%
 72  11.067  1041 1046 1052 VV 2 3526006  53110146   4.02%   0.656%
 73  11.130  1052 1057 1071 VV 2  942379  21272074   1.61%   0.263%
 74  11.244  1071 1077 1085 VV 2  441641  12491668   0.95%   0.154%
 75  11.352  1085 1096 1098 VV 3  274627   7558029   0.57%   0.093%
 
 76  11.387  1098 1102 1109 VV    451879   9231450   0.70%   0.114%
 77  11.472  1109 1117 1119 VV 2  626000  11522422   0.87%   0.142%
 78  11.512  1119 1124 1131 VV 2 1007220  23958700   1.82%   0.296%
 79  11.581  1131 1136 1141 VV 4  265488   7017724   0.53%   0.087%
 80  11.655  1141 1149 1156 VV    639352  14937073   1.13%   0.184%
 
 81  11.735  1156 1163 1172 VV 2  486306  13284849   1.01%   0.164%
 82  11.838  1172 1181 1193 VV 3  734896  30484990   2.31%   0.376%
 83  11.924  1193 1196 1199 VV 3  232498   4732796   0.36%   0.058%
 84  11.964  1199 1203 1209 VV 7  227721   6648043   0.50%   0.082%
 85  12.010  1209 1211 1213 VV 3  174988   2561718   0.19%   0.032%
 
 86  12.061  1213 1220 1227 VV 3  507764  15459995   1.17%   0.191%
 87  12.153  1227 1236 1241 VV   1602125  26920278   2.04%   0.332%
 88  12.198  1241 1244 1250 VV 3  329662   8707227   0.66%   0.107%
 89  12.267  1250 1256 1267 VV   3337582 112463245   8.52%   1.388%
 90  12.358  1267 1272 1277 VV 2 5102516  79549131   6.03%   0.982%
 
 91  12.433  1277 1285 1295 VV   8501453 140108186  10.62%   1.729%
 92  12.513  1295 1299 1304 VV 3  391739   9095009   0.69%   0.112%
 93  12.558  1304 1307 1324 VV 7  251707  14217459   1.08%   0.176%
 94  12.730  1324 1337 1342 VV 3  875714  25346151   1.92%   0.313%
 95  12.810  1342 1351 1365 VV 2 31643686 734991859  55.70%   9.073%
 
 96  12.913  1365 1369 1387 VV 2  911356  26023911   1.97%   0.321%
 97  13.079  1387 1398 1401 VV    526580  12793274   0.97%   0.158%
 98  13.147  1401 1410 1420 VV   1928403  75901404   5.75%   0.937%
 99  13.221  1420 1423 1436 VV    898705  24717027   1.87%   0.305%
100  13.319  1436 1440 1444 VV 3  419849   9417017   0.71%   0.116%
 
101  13.381  1444 1451 1455 VV 2  437666  13819302   1.05%   0.171%
102  13.450  1455 1463 1466 VV 5  489621  14002069   1.06%   0.173%
103  13.490  1466 1470 1474 VV 2  439381   9001398   0.68%   0.111%
104  13.536  1474 1478 1481 VV 2  374451   7816406   0.59%   0.096%
105  13.581  1481 1486 1490 VV 2  730203  14337605   1.09%   0.177%
 
106  13.696  1490 1506 1516 VV   20694454 474460030  35.95%   5.857%
107  13.793  1516 1523 1532 VV 2 6421349 125115049   9.48%   1.544%
108  13.913  1532 1544 1563 VV   1466211  55314874   4.19%   0.683%
109  14.044  1563 1567 1574 VV 2  305254   8630314   0.65%   0.107%
110  14.124  1574 1581 1591 VV 3  281245  13241801   1.00%   0.163%
 
111  14.227  1591 1599 1602 VV 7  246771   8222689   0.62%   0.102%
112  14.262  1602 1605 1607 VV 4  243044   4351327   0.33%   0.054%
113  14.296  1607 1611 1613 VV 5  252366   4481674   0.34%   0.055%
114  14.336  1613 1618 1625 VV 4  540582  14345651   1.09%   0.177%
115  14.410  1625 1631 1639 VV 2  388805  13569656   1.03%   0.168%
 
116  14.496  1639 1646 1648 VV    615832  11772218   0.89%   0.145%
117  14.565  1648 1658 1669 VV   8015267 137190355  10.40%   1.693% RF-SI
118  14.656  1669 1674 1680 VV   1188778  20655445   1.57%   0.255%
119  14.702  1680 1682 1688 VV 3  245013   6486542   0.49%   0.080%
120  14.776  1688 1695 1711 VV 3  220651  15436516   1.17%   0.191%
 
121  14.919  1711 1720 1730 VV 2  262771  14438198   1.09%   0.178%
122  15.050  1730 1743 1761 VV   17720761 491619241  37.25%   6.069%
123  15.170  1761 1764 1767 VV 3  230007   4294411   0.33%   0.053%
124  15.233  1767 1775 1790 VV 4  438182  24485340   1.86%   0.302%
125  15.342  1790 1794 1800 VV 5  246856   7529963   0.57%   0.093%
 
126  15.428  1800 1809 1815 VV 5  278266  12551476   0.95%   0.155%
127  15.490  1815 1820 1823 VV 2  316404   7258415   0.55%   0.090%
128  15.530  1823 1827 1832 VV 2  421694  10783496   0.82%   0.133%
129  15.588  1832 1837 1841 VV 5  273748   7696552   0.58%   0.095%
130  15.622  1841 1843 1846 VV    266900   4373386   0.33%   0.054%
 
131  15.668  1846 1851 1858 VV 3  333015  12294683   0.93%   0.152%
132  15.730  1858 1862 1865 VV    301554   5828012   0.44%   0.072%
133  15.765  1865 1868 1872 VV 4  297334   6257381   0.47%   0.077%
134  15.805  1872 1875 1878 VV 5  237572   4497686   0.34%   0.056%
135  15.891  1878 1890 1894 VV 3  873085  24604456   1.86%   0.304%
 
136  15.948  1894 1900 1916 VV 2 1195191  37168444   2.82%   0.459%
137  16.073  1916 1922 1924 VV    317075   8143242   0.62%   0.101%
138  16.113  1924 1929 1937 VV   1038797  22129264   1.68%   0.273%
139  16.233  1937 1950 1961 VV    478404  27131096   2.06%   0.335%
140  16.319  1961 1965 1972 VV 7  268982   9918185   0.75%   0.122%
 
141  16.371  1972 1974 1983 VV 5  253023   8854560   0.67%   0.109%
142  16.491  1983 1995 2001 VV 9  262120  14706089   1.11%   0.182%
143  16.576  2001 2010 2020 VV 9  268492  16598099   1.26%   0.205%
144  16.662  2020 2025 2033 VV   1246775  25795737   1.95%   0.318%
145  16.742  2033 2039 2053 VV    825937  29033809   2.20%   0.358%
 
146  16.839  2053 2056 2058 VV 3  305690   5352663   0.41%   0.066%
147  16.879  2058 2063 2085 VV 4  380387  28578096   2.17%   0.353%
148  17.142  2085 2109 2112 VV 4  389186  27838219   2.11%   0.344%
149  17.188  2112 2117 2122 VV 4  382501  12130306   0.92%   0.150%
150  17.382  2122 2151 2172 VV   4594431 185677261  14.07%   2.292%
 
151  17.519  2172 2175 2184 VV 4  382989  14596989   1.11%   0.180%
152  17.599  2184 2189 2194 VV 9  308801  10334589   0.78%   0.128%
153  17.839  2220 2231 2251 VV    963235  39867148   3.02%   0.492%
154  17.994  2251 2258 2265 VV    343738  13778163   1.04%   0.170%
155  18.097  2265 2276 2281 VV 4  292150  14736807   1.12%   0.182%
 
156  18.154  2281 2286 2292 VV    324801  11042916   0.84%   0.136%
157  18.205  2292 2295 2307 VV 2  299842  14781890   1.12%   0.182%
158  18.302  2307 2312 2323 VV 2  356989  16104120   1.22%   0.199%
159  18.382  2323 2326 2328 VV 4  280942   5480051   0.42%   0.068%
160  18.434  2328 2335 2357 VV    480103  30473413   2.31%   0.376%
 
161  18.588  2357 2362 2367 VV 9  278954   9368005   0.71%   0.116%
162  18.685  2367 2379 2388 VV    600081  24867613   1.88%   0.307%
163  18.805  2388 2400 2435 VV 2 8347797 266324096  20.18%   3.288%
164  19.063  2435 2445 2452 VV 3  408088  19791869   1.50%   0.244%
165  19.137  2452 2458 2460 VV 7  325160   8820901   0.67%   0.109%
 
166  19.194  2460 2468 2483 VV 2  500671  28843397   2.19%   0.356%
167  19.308  2483 2488 2494 VV 2  419020  14331938   1.09%   0.177%
168  19.388  2494 2502 2519 VV 5  488336  32686432   2.48%   0.403%
169  19.543  2519 2529 2551 VV 2  968016  53903830   4.08%   0.665%
170  19.697  2551 2556 2559 VV 7  396621  10533205   0.80%   0.130%
 
171  19.754  2559 2566 2574 VV    721694  23874287   1.81%   0.295%
172  19.811  2574 2576 2581 VV 6  387465   9942543   0.75%   0.123%
173  19.863  2581 2585 2591 VV 9  385147  12234997   0.93%   0.151%
174  19.971  2591 2604 2609 VV   1058470  34664693   2.63%   0.428%
175  20.023  2609 2613 2629 VV 3  581758  29292170   2.22%   0.362%
 
176  20.137  2629 2633 2637 VV 7  394362  11132636   0.84%   0.137%
177  20.194  2637 2643 2651 VV 6  412888  19731763   1.50%   0.244%
178  20.251  2651 2653 2659 VV 7  400690   9785017   0.74%   0.121%
179  20.343  2659 2669 2681 VV 2  465405  30468490   2.31%   0.376%
180  20.434  2681 2685 2688 VV 6  396172   9904215   0.75%   0.122%
 
181  20.486  2688 2694 2706 VV 6  401114  24746549   1.88%   0.305%
182  20.754  2735 2741 2747 VV 7  420588  17047159   1.29%   0.210%
183  20.817  2747 2752 2759 VV 7  424894  17038583   1.29%   0.210%
184  20.903  2759 2767 2779 VBA2  601824  31980596   2.42%   0.395%
 
 
                        Sum of corrected areas:  8101107638

METABMIC.M Mon Apr 10 09:26:05 2006   
