# Supplementary material for: A dynamic programming approach for the alignment of signal peaks in multiple gas chromatography-mass spectrometry experiments
Source: BMC Bioinformatics. 2007 Oct 29;8:419. doi: 10.1186/1471-2105-8-419 (PMC2194738; doi:10.1186/1471-2105-8-419)
Supplement: Additional file 1 — Raw data files, peak lists, and alignment tables for eight replicate experiments obtained by GC-MS metabolic profiling of wild type L.mexicana. This folder contains peak lists for eight GC-MS replicate experiments, raw GC-MS data files in the NetCDF format, manually prepared peak alignment table, and the alignment table obtained by automated peak alignment. [file 1471-2105-8-419-S1.gz › SupplMaterial1/ChemStation/0512_079.txt]

                             Area Percent Report

  Data Path : D:\MSDChem\1\DATA\200512\
  Data File : 0512_079.D                                          
  Acq On    :  6 Dec 2005  11:14
  Operator  : Dave DeSouza
  Sample    : Lmex SP WT #1
  Misc      :  
  ALS Vial  : 5   Sample Multiplier: 1

  Integration Parameters: AUTOINT1.E
  Integrator: ChemStation

  Method    : D:\MSDCHEM\1\METHODS\METABMIC.M
  Title     : Polar Metabolites

  Signal     : TIC

 peak  R.T. first  max last  PK   peak      corr.   corr.    % of
   #   min   scan scan scan  TY  height     area    % max.   total
 ---  ----- ----- ---- ---- ---  -------   -------  ------  -------
  1   5.194     4   18   25 BV 4  171726    933525   0.07%   0.012%
  2   5.251    25   28   31 VV 3   68834    882093   0.07%   0.011%
  3   5.349    31   45   49 VV 3  457168  14995818   1.17%   0.189%
  4   5.434    49   60   66 VV   2267557  41243383   3.22%   0.521%
  5   5.492    66   70   72 PV     62184    831708   0.06%   0.011%
 
  6   5.537    72   78   86 VV    188078   3710614   0.29%   0.047%
  7   5.760    86  117  149 VV 3 4933631 356607757  27.81%   4.502%
  8   5.949   149  150  163 VV 4  152423   5803421   0.45%   0.073%
  9   6.040   163  166  169 VV 4  100988   1778108   0.14%   0.022%
 10   6.092   169  175  177 VV    205235   4199363   0.33%   0.053%
 
 11   6.126   177  181  184 VV    285113   5403477   0.42%   0.068%
 12   6.195   184  193  199 VV   5372452  77379323   6.03%   0.977%
 13   6.246   199  202  217 VV    585952  11848562   0.92%   0.150% BLANK
 14   6.480   217  243  248 PV    553501  19336477   1.51%   0.244%
 15   6.537   248  253  256 VV   1872825  24022528   1.87%   0.303%
 
 16   6.572   256  259  276 VV 3  851434  25988726   2.03%   0.328% BLANK
 17   6.703   276  282  296 VV 3  201561   6606519   0.52%   0.083%
 18   6.812   296  301  304 PV 3   97502   1495818   0.12%   0.019%
 19   6.858   304  309  311 VV 2  209236   3765058   0.29%   0.048%
 20   6.955   311  326  334 VV   2174477  53971084   4.21%   0.681%
 
 21   7.040   334  341  345 VV 3  165075   3503627   0.27%   0.044%
 22   7.080   345  348  352 VV 5   85331   1829589   0.14%   0.023%
 23   7.115   352  354  360 VV 5   85595   1465257   0.11%   0.018%
 24   7.218   360  372  382 VV   2370333  32540514   2.54%   0.411%
 25   7.343   382  394  402 VV 2  832245  19361609   1.51%   0.244%
 
 26   7.412   402  406  410 VV 2  242825   4126883   0.32%   0.052% 
 27   7.526   410  426  457 VV 3 31448506 1282451268 100.00%  16.191% BLANK
 28   7.749   457  465  470 VV   6404395  80834952   6.30%   1.021%
 29   7.823   470  478  484 VV   5335932  81340412   6.34%   1.027%
 30   7.903   484  492  497 VV   2406927  32296915   2.52%   0.408%
 
 31   7.972   497  504  507 VV   9940985 127913688   9.97%   1.615%
 32   8.018   507  512  526 VV   17729855 250966609  19.57%   3.168% RF-NL
 33   8.121   526  530  535 VV 2  193734   3388660   0.26%   0.043%
 34   8.206   535  545  555 VV 2 1016804  19711244   1.54%   0.249%
 35   8.286   555  559  562 VV 4  112137   2231159   0.17%   0.028%
 
 36   8.332   562  567  576 VV 2  501914  10534928   0.82%   0.133%
 37   8.469   576  591  596 VV 4 1308572  35875204   2.80%   0.453%
 38   8.515   596  599  601 VV    820334  10931690   0.85%   0.138%
 39   8.544   601  604  614 VV    726184  13007515   1.01%   0.164%
 40   8.646   614  622  631 VV 4  648187  14361877   1.12%   0.181%
 
 41   8.732   631  637  654 VV   6755313  90813890   7.08%   1.147%
 42   8.858   654  659  663 VV 3  132382   2734532   0.21%   0.035%
 43   8.892   663  665  671 VV 6   58792   1111612   0.09%   0.014%
 44   8.949   671  675  677 VV 5   36792    720049   0.06%   0.009%
 45   9.001   677  684  692 VV 6   82647   2615724   0.20%   0.033%
 
 46   9.069   692  696  699 VV 5   29728    626725   0.05%   0.008%
 47   9.178   699  715  719 VV 3  284839   7883251   0.61%   0.100%
 48   9.224   719  723  726 VV    175862   3250862   0.25%   0.041%
 49   9.269   726  731  734 VV 5  190739   3930901   0.31%   0.050%
 50   9.298   734  736  739 VV    192553   2865217   0.22%   0.036%
 
 51   9.338   739  743  748 VV    260028   3940362   0.31%   0.050%
 52   9.429   748  759  763 VV   3734249  51812233   4.04%   0.654%
 53   9.475   763  767  773 VV 2 1456278  20614144   1.61%   0.260%
 54   9.527   773  776  785 VV    202107   5388356   0.42%   0.068%
 55   9.618   785  792  800 VV    444637  10204739   0.80%   0.129%
 
 56   9.687   800  804  807 VV 4  144143   3001045   0.23%   0.038%
 57   9.727   807  811  815 VV 2  219364   4242078   0.33%   0.054%
 58   9.778   815  820  828 VV   3705749  52569788   4.10%   0.664%
 59   9.835   828  830  834 VV 2  104867   1914828   0.15%   0.024%
 60   9.910   834  843  858 VV 2  479594  14255544   1.11%   0.180%
 
 61  10.024   858  863  867 VV 4  635130  10409607   0.81%   0.131%
 62  10.104   867  877  884 VV 2 15365093 294385295  22.95%   3.717%
 63  10.167   884  888  895 VV   2681991  39867096   3.11%   0.503%
 64  10.258   895  904  906 VV 5  401826  11996641   0.94%   0.151%
 65  10.281   906  908  924 VV 6  388430  17957525   1.40%   0.227%
 
 66  10.401   924  929  935 VV 6  260599   8962894   0.70%   0.113%
 67  10.458   935  939  942 VV 3  288470   5592085   0.44%   0.071%
 68  10.493   942  945  951 VV 2  416898   8986855   0.70%   0.113%
 69  10.544   951  954  960 VV 3  227782   6003365   0.47%   0.076%
 70  10.635   960  970  977 VV 2  246106   9811056   0.77%   0.124%
 
 71  10.710   977  983  993 VV    292808   8240750   0.64%   0.104%
 72  10.790   993  997 1001 VV    277131   4962775   0.39%   0.063%
 73  10.824  1001 1003 1006 VV 4  150183   2513228   0.20%   0.032%
 74  10.887  1006 1014 1027 VV 9  315046  17293296   1.35%   0.218%
 75  11.013  1027 1036 1040 VV   1245768  20082472   1.57%   0.254%
 
 76  11.058  1040 1044 1051 VV 2 3689553  56168765   4.38%   0.709%
 77  11.127  1051 1056 1070 VV 2 1058719  21931126   1.71%   0.277%
 78  11.236  1070 1075 1084 VV    455381  10647338   0.83%   0.134%
 79  11.304  1084 1087 1089 VV 4  101728   1544085   0.12%   0.019%
 80  11.344  1089 1094 1098 VV 6  210910   4657817   0.36%   0.059%
 
 81  11.378  1098 1100 1109 VV 2  179412   4590562   0.36%   0.058%
 82  11.464  1109 1115 1119 VV   1115973  17844832   1.39%   0.225%
 83  11.510  1119 1123 1130 VV 2 1184507  23652421   1.84%   0.299%
 84  11.579  1130 1135 1140 VV    316401   7662057   0.60%   0.097%
 85  11.653  1140 1148 1155 VV    824058  16799200   1.31%   0.212%
 
 86  11.739  1155 1163 1170 VV 3  379525  10631112   0.83%   0.134%
 87  11.813  1170 1176 1190 VV 4 1262664  35713786   2.78%   0.451%
 88  11.916  1190 1194 1207 VV 3  361173  12728380   0.99%   0.161%
 89  12.070  1207 1221 1227 VV 2 1388411  32753561   2.55%   0.414%
 90  12.150  1227 1235 1240 VV   1881212  28509173   2.22%   0.360%
 
 91  12.196  1240 1243 1249 VV 6  248415   6569178   0.51%   0.083%
 92  12.264  1249 1255 1266 VV   2994716  94219432   7.35%   1.190%
 93  12.356  1266 1271 1276 VV 2 5897462  91845003   7.16%   1.160%
 94  12.430  1276 1284 1294 VV   11266349 180863092  14.10%   2.283%
 95  12.504  1294 1297 1302 VV 3  370901   8218117   0.64%   0.104%
 
 96  12.556  1302 1306 1309 VV 2  230120   4794324   0.37%   0.061%
 97  12.584  1309 1311 1316 VV 2  227262   4780897   0.37%   0.060%
 98  12.630  1316 1319 1323 VV 5  177562   4179363   0.33%   0.053%
 99  12.727  1323 1336 1341 VV 3 1662282  34797995   2.71%   0.439%
100  12.807  1341 1350 1363 VV   31942605 694899900  54.19%   8.773%
 
101  12.904  1363 1367 1386 VV 2  986152  25270797   1.97%   0.319%
102  13.076  1386 1397 1400 VV    291754   8673660   0.68%   0.110%
103  13.127  1400 1406 1419 VV   1398283  63977004   4.99%   0.808%
104  13.219  1419 1422 1430 VV    741860  16176018   1.26%   0.204%
105  13.305  1430 1437 1441 VV 4  440522  12586201   0.98%   0.159%
 
106  13.350  1441 1445 1450 VV    743266  13386416   1.04%   0.169%
107  13.419  1450 1457 1466 VV 3  606816  20186271   1.57%   0.255%
108  13.487  1466 1469 1472 VV    377151   6701015   0.52%   0.085%
109  13.556  1472 1481 1488 VV   4428197  98382750   7.67%   1.242%
110  13.688  1488 1504 1517 VV   21758639 528478943  41.21%   6.672%
 
111  13.796  1517 1523 1536 VV 2 1843120  53459074   4.17%   0.675%
112  13.905  1536 1542 1552 VV   5014749  80225296   6.26%   1.013%
113  13.990  1552 1557 1563 VV 2  263896   8141093   0.63%   0.103%
114  14.042  1563 1566 1571 VV 3  199544   5124100   0.40%   0.065%
115  14.133  1571 1582 1590 VV 6  209517  11202040   0.87%   0.141%
 
116  14.230  1590 1599 1603 VV 5  188632   8090595   0.63%   0.102%
117  14.288  1603 1609 1614 VV 4  234949   7152998   0.56%   0.090%
118  14.339  1614 1618 1622 VV 2  273992   6455577   0.50%   0.082%
119  14.379  1622 1625 1629 VV 2  233901   4553787   0.36%   0.057%
120  14.425  1629 1633 1637 VV 2  236540   5730999   0.45%   0.072%
 
121  14.499  1637 1646 1650 VV    651575  13933931   1.09%   0.176%
122  14.562  1650 1657 1668 VV   7270285 104625172   8.16%   1.321% RF-SI
123  14.653  1668 1673 1678 VV    676983  12283217   0.96%   0.155%
124  14.699  1678 1681 1686 VV 2  189032   4370265   0.34%   0.055%
125  14.768  1686 1693 1700 VV 3  187245   8368440   0.65%   0.106%
 
126  14.825  1700 1703 1710 VV 9  160525   4905362   0.38%   0.062%
127  14.928  1710 1721 1730 VV 2  370681  15883556   1.24%   0.201%
128  15.048  1730 1742 1760 VV   19507010 530354609  41.35%   6.696%
129  15.236  1760 1775 1789 VV 4  463784  27236091   2.12%   0.344%
130  15.339  1789 1793 1798 VV 4  231414   7285035   0.57%   0.092%
 
131  15.408  1798 1805 1813 VV 4  229233  10204774   0.80%   0.129%
132  15.488  1813 1819 1823 VV 3  312659   8181212   0.64%   0.103%
133  15.522  1823 1825 1828 VV    244646   3911855   0.31%   0.049%
134  15.585  1828 1836 1847 VV 3  376992  19397004   1.51%   0.245%
135  15.665  1847 1850 1862 VV 6  304668  13280823   1.04%   0.168%
 
136  15.762  1862 1867 1871 VV    298760   6953567   0.54%   0.088%
137  15.808  1871 1875 1878 VV 6  221445   4953715   0.39%   0.063%
138  15.888  1878 1889 1894 VV 3  776206  22032146   1.72%   0.278%
139  15.945  1894 1899 1915 VV 2  975305  31993502   2.49%   0.404%
140  16.054  1915 1918 1922 VV 4  233637   5322147   0.41%   0.067%
 
141  16.111  1922 1928 1935 VV    791118  18349394   1.43%   0.232%
142  16.185  1935 1941 1944 VV 7  326675   9078490   0.71%   0.115%
143  16.231  1944 1949 1960 VV    564484  17901673   1.40%   0.226%
144  16.328  1960 1966 1978 VV 2  322847  15364509   1.20%   0.194%
145  16.459  1978 1989 2000 VV 2  237726  16014995   1.25%   0.202%
 
146  16.574  2000 2009 2014 VV 4  293820  12237623   0.95%   0.154%
147  16.642  2014 2021 2029 VV   2240833  44332097   3.46%   0.560%
148  16.722  2029 2035 2052 VV   2564964  68808114   5.37%   0.869%
149  16.854  2052 2058 2083 VV 2  611971  31567826   2.46%   0.399%
150  17.048  2083 2092 2096 VV 3  273315  10729350   0.84%   0.135%
 
151  17.140  2096 2108 2111 VV 3  363515  15715424   1.23%   0.198%
152  17.374  2111 2149 2168 VV   5650739 230550440  17.98%   2.911%
153  17.511  2168 2173 2184 VV 2  803485  26135029   2.04%   0.330%
154  17.597  2184 2188 2197 VV 2  305314  13472028   1.05%   0.170%
155  17.671  2197 2201 2220 VV 4  324727  19899772   1.55%   0.251%
 
156  17.837  2220 2230 2249 VV 4  664892  32904624   2.57%   0.415%
157  17.991  2249 2257 2269 VV    334181  17404400   1.36%   0.220%
158  18.100  2269 2276 2279 VV 5  270327   8341397   0.65%   0.105%
159  18.146  2279 2284 2295 VV 2  292143  14492308   1.13%   0.183%
160  18.237  2295 2300 2301 VV 4  244009   4574610   0.36%   0.058%
 
161  18.300  2301 2311 2322 VV 2  675760  25686844   2.00%   0.324%
162  18.426  2322 2333 2355 VV 6  303195  28757523   2.24%   0.363%
163  18.580  2355 2360 2365 VV 9  238034   8056029   0.63%   0.102%
164  18.677  2365 2377 2386 VV    834597  25885957   2.02%   0.327%
165  18.774  2386 2394 2398 VV 2  358064  12144661   0.95%   0.153%
 
166  18.849  2398 2407 2416 VV 2  575844  21776247   1.70%   0.275%
167  18.946  2416 2424 2432 VV 10  313775  16145405   1.26%   0.204%
168  19.071  2432 2446 2453 VV    495029  23156976   1.81%   0.292%
169  19.192  2453 2467 2481 VV    656088  35372499   2.76%   0.447%
170  19.300  2481 2486 2493 VV 7  343366  13331131   1.04%   0.168%
 
171  19.386  2493 2501 2505 VV 4  447290  15779095   1.23%   0.199%
172  19.437  2505 2510 2514 VV 7  411074  12283549   0.96%   0.155%
173  19.477  2514 2517 2520 VV 2  373230   7279397   0.57%   0.092%
174  19.546  2520 2529 2531 VV 2  711018  18713807   1.46%   0.236%
175  19.574  2531 2534 2550 VV    717392  28544319   2.23%   0.360%
 
176  19.700  2550 2556 2559 VV 7  374290  10992939   0.86%   0.139%
177  19.752  2559 2565 2581 VV    992741  35560588   2.77%   0.449%
178  19.883  2581 2588 2592 VV 10  362516  13278603   1.04%   0.168%
179  19.980  2592 2605 2608 VV    990100  28757163   2.24%   0.363%
180  20.020  2608 2612 2622 VV    881204  25455767   1.98%   0.321%
 
181  20.140  2630 2633 2638 VV 6  364813  10256998   0.80%   0.129%
182  20.203  2638 2644 2648 VV 4  400584  13038563   1.02%   0.165%
183  20.243  2648 2651 2660 VV 4  367601  15424187   1.20%   0.195%
184  20.340  2660 2668 2678 VV 3  427580  22999340   1.79%   0.290%
185  20.460  2678 2689 2700 VV 3  372348  26476327   2.06%   0.334%
 
186  20.552  2700 2705 2736 VV 3  368508  43368592   3.38%   0.548%
187  20.758  2736 2741 2746 VV 6  368870  12730392   0.99%   0.161%
188  20.820  2746 2752 2756 VV 7  385041  12711578   0.99%   0.160%
189  20.900  2756 2766 2778 VBA   762128  37519887   2.93%   0.474%
 
 
                        Sum of corrected areas:  7920828823

METABMIC.M Mon Apr 10 09:24:07 2006   
