# Supplementary material for: A dynamic programming approach for the alignment of signal peaks in multiple gas chromatography-mass spectrometry experiments
Source: BMC Bioinformatics. 2007 Oct 29;8:419. doi: 10.1186/1471-2105-8-419 (PMC2194738; doi:10.1186/1471-2105-8-419)
Supplement: Additional file 1 — Raw data files, peak lists, and alignment tables for eight replicate experiments obtained by GC-MS metabolic profiling of wild type L.mexicana. This folder contains peak lists for eight GC-MS replicate experiments, raw GC-MS data files in the NetCDF format, manually prepared peak alignment table, and the alignment table obtained by automated peak alignment. [file 1471-2105-8-419-S1.gz › SupplMaterial1/ChemStation/0512_092.txt]

                             Area Percent Report

  Data Path : D:\MSDChem\1\DATA\200512\
  Data File : 0512_092.D                                          
  Acq On    :  6 Dec 2005  17:09
  Operator  : Dave DeSouza
  Sample    : Lmex SP WT #7
  Misc      :  
  ALS Vial  : 15   Sample Multiplier: 1

  Integration Parameters: AUTOINT1.E
  Integrator: ChemStation

  Method    : D:\MSDCHEM\1\METHODS\METABMIC.M
  Title     : Polar Metabolites

  Signal     : TIC

 peak  R.T. first  max last  PK   peak      corr.   corr.    % of
   #   min   scan scan scan  TY  height     area    % max.   total
 ---  ----- ----- ---- ---- ---  -------   -------  ------  -------
  1   5.198     4   19   27 BV 4  159951    527855   0.04%   0.007%
  2   5.353    27   46   50 VV 6  469921  19747655   1.63%   0.269%
  3   5.438    50   61   67 VV   3119802  53556049   4.41%   0.728%
  4   5.496    67   71   74 PV 2   65567    783696   0.06%   0.011%
  5   5.547    74   80   85 VV    161834   2804651   0.23%   0.038%
 
  6   5.753    85  116  120 PV 2 3779173 177052239  14.58%   2.408%
  7   5.793   120  123  147 VV   3657505 144949121  11.93%   1.971%
  8   5.959   147  152  156 VV 2  125636   3242538   0.27%   0.044%
  9   5.987   156  157  165 VV 2  104338   2340767   0.19%   0.032%
 10   6.136   165  183  186 VV 2  357588  10726072   0.88%   0.146%
 
 11   6.204   186  195  200 VV   6180788  86707433   7.14%   1.179%
 12   6.250   200  203  213 VV 2  521313  12107072   1.00%   0.165% BLANK
 13   6.410   213  231  235 VV 2  736097  22268454   1.83%   0.303%
 14   6.484   235  244  250 VV 2  895746  35446502   2.92%   0.482%
 15   6.542   250  254  258 VV   4021640  49007104   4.03%   0.666%
 
 16   6.576   258  260  277 VV   1337807  30630587   2.52%   0.417% BLANK
 17   6.713   277  284  297 VV 4  225026   6764825   0.56%   0.092%
 18   6.959   297  327  335 PV   1877150  56388600   4.64%   0.767%
 19   7.045   335  342  353 VV 8  208222   8017786   0.66%   0.109%
 20   7.125   353  356  365 VV 5   93145   2112652   0.17%   0.029%
 
 21   7.187   365  367  368 VV 2   41516    298028   0.02%   0.004%
 22   7.227   368  374  381 VV 2 1764433  23136138   1.90%   0.315%
 23   7.296   381  386  401 VV 2  874572  20296366   1.67%   0.276%
 24   7.422   401  408  411 VV 4  251246   5005440   0.41%   0.068%
 25   7.542   411  429  458 VV 5 32482917 1214713608 100.00%  16.518% BLANK
 
 26   7.753   458  466  471 VV   5567899  74577291   6.14%   1.014%
 27   7.828   471  479  484 VV   4795791  72382550   5.96%   0.984%
 28   7.908   484  493  498 VV   1948859  28852319   2.38%   0.392%
 29   7.970   498  504  508 VV   9310909 118618442   9.77%   1.613%
 30   8.022   508  513  527 VV   18106530 268961377  22.14%   3.657% RF-NL
 
 31   8.125   527  531  537 VV 3  181147   3902606   0.32%   0.053%
 32   8.210   537  546  556 VV   2208017  34010091   2.80%   0.462%
 33   8.296   556  561  564 VV 3  119254   2490312   0.21%   0.034%
 34   8.336   564  568  580 VV 2  411677   9802989   0.81%   0.133%
 35   8.479   580  593  597 VV 3 1783313  42345862   3.49%   0.576%
 
 36   8.519   597  600  615 VV 2  733658  20179351   1.66%   0.274%
 37   8.651   615  623  632 VV 3  651584  14108513   1.16%   0.192%
 38   8.736   632  638  643 VV   6261788  76855595   6.33%   1.045%
 39   8.782   643  646  655 VV 3  391656   8895944   0.73%   0.121%
 40   8.862   655  660  670 VV 4  167347   4743713   0.39%   0.065%
 
 41   8.953   670  676  679 VV 7   48341   1098859   0.09%   0.015%
 42   9.005   679  685  693 VV 6  105835   3335700   0.27%   0.045%
 43   9.068   693  696  701 VV 6   41802    916527   0.08%   0.012%
 44   9.182   705  716  721 VV 5  268728   7296369   0.60%   0.099%
 45   9.228   721  724  727 VV    153822   3022237   0.25%   0.041%
 
 46   9.274   727  732  735 VV 4  203806   4003760   0.33%   0.054%
 47   9.308   735  738  741 VV    195785   2964015   0.24%   0.040%
 48   9.342   741  744  748 VV    227112   3372803   0.28%   0.046%
 49   9.434   748  760  764 VV   2496920  36819226   3.03%   0.501%
 50   9.479   764  768  774 VV 2 1230826  18876951   1.55%   0.257%
 
 51   9.531   774  777  785 VV    245070   6201162   0.51%   0.084%
 52   9.616   785  792  802 VV 3  385291  12006213   0.99%   0.163%
 53   9.691   802  805  808 VV 4  125628   2250289   0.19%   0.031%
 54   9.736   808  813  817 VV    192390   4633496   0.38%   0.063%
 55   9.782   817  821  835 VV   3015212  43802048   3.61%   0.596%
 
 56   9.908   835  843  860 VV 3  469855  15253159   1.26%   0.207%
 57  10.034   860  865  868 VV 2  409616   6951031   0.57%   0.095%
 58  10.102   868  877  885 VV 2 14312282 280801123  23.12%   3.818%
 59  10.171   885  889  895 VV   2483371  36615176   3.01%   0.498%
 60  10.285   895  909  926 VV 6  530130  37286772   3.07%   0.507%
 
 61  10.405   926  930  937 VV 4  334561   9990996   0.82%   0.136%
 62  10.462   937  940  943 VV 3  322418   6077486   0.50%   0.083%
 63  10.497   943  946  951 VV 5  337888   7976152   0.66%   0.108%
 64  10.554   951  956  962 VV 5  233023   6808646   0.56%   0.093%
 65  10.622   962  968  978 VV 2  276910  10509176   0.87%   0.143%
 
 66  10.708   978  983  993 VV    461939  10902051   0.90%   0.148%
 67  10.794   993  998 1002 VV    365876   6089728   0.50%   0.083%
 68  10.891  1002 1015 1019 VV 5  358757  14030426   1.16%   0.191%
 69  10.931  1019 1022 1028 VV 3  294754   6814372   0.56%   0.093%
 70  11.017  1028 1037 1040 VV    541383  10919320   0.90%   0.148%
 
 71  11.062  1040 1045 1052 VV 2 3236924  48698512   4.01%   0.662%
 72  11.131  1052 1057 1071 VV 2 1090779  23015371   1.89%   0.313%
 73  11.240  1071 1076 1086 VV 2  404296  12432929   1.02%   0.169%
 74  11.348  1086 1095 1100 VV 4  268119   7796429   0.64%   0.106%
 75  11.400  1100 1104 1110 VV    456078   8683502   0.71%   0.118%
 
 76  11.514  1110 1124 1133 VV 4  808822  32546190   2.68%   0.443%
 77  11.594  1133 1138 1145 VV    386591   9497218   0.78%   0.129%
 78  11.657  1145 1149 1155 VV    581586  11052166   0.91%   0.150%
 79  11.737  1155 1163 1172 VV 3  448518  12787533   1.05%   0.174%
 80  11.817  1172 1177 1193 VV 3  672451  28108783   2.31%   0.382%
 
 81  11.931  1193 1197 1200 VV 3  215075   4638242   0.38%   0.063%
 82  11.960  1200 1202 1210 VV 7  205710   5854259   0.48%   0.080%
 83  12.017  1210 1212 1214 VV 2  157045   2560780   0.21%   0.035%
 84  12.057  1214 1219 1222 VV 2  396195   7605203   0.63%   0.103%
 85  12.086  1222 1224 1228 VV    335428   5091953   0.42%   0.069%
 
 86  12.154  1228 1236 1241 VV   1440603  24336007   2.00%   0.331%
 87  12.200  1241 1244 1250 VV 3  310758   8543555   0.70%   0.116%
 88  12.268  1250 1256 1268 VV 2 2980151 108294760   8.92%   1.473%
 89  12.360  1268 1272 1278 VV 3 4960978  80404708   6.62%   1.093%
 90  12.434  1278 1285 1296 VV   7242440 122160903  10.06%   1.661%
 
 91  12.520  1296 1300 1305 VV 2  342770   8136647   0.67%   0.111%
 92  12.571  1305 1309 1325 VV 3  221585  12646679   1.04%   0.172%
 93  12.703  1325 1332 1341 VV   1198678  27769358   2.29%   0.378%
 94  12.817  1341 1352 1365 VV   27405560 591880714  48.73%   8.048%
 95  12.914  1365 1369 1386 VV    903815  23520236   1.94%   0.320%
 
 96  13.074  1386 1397 1401 VV    565092  13215941   1.09%   0.180%
 97  13.149  1401 1410 1420 VV   1773769  71277376   5.87%   0.969%
 98  13.223  1420 1423 1435 VV 2  835732  21986163   1.81%   0.299%
 99  13.314  1435 1439 1443 VV 3  409864   8789957   0.72%   0.120%
100  13.360  1443 1447 1449 VV 4  316748   5848573   0.48%   0.080%
 
101  13.389  1449 1452 1456 VV 4  369126   8298517   0.68%   0.113%
102  13.446  1456 1462 1466 VV 5  409820  12047529   0.99%   0.164%
103  13.492  1466 1470 1474 VV 2  413786   8301898   0.68%   0.113%
104  13.537  1474 1478 1481 VV 3  336345   7297459   0.60%   0.099%
105  13.583  1481 1486 1490 VV   1224192  19514427   1.61%   0.265%
 
106  13.692  1490 1505 1517 VV   18039453 416476941  34.29%   5.663%
107  13.794  1517 1523 1533 VV 2 5746027 112232145   9.24%   1.526%
108  13.914  1533 1544 1555 VV   1246732  40165945   3.31%   0.546%
109  13.995  1555 1558 1563 VV 5  258706   6631638   0.55%   0.090%
110  14.052  1563 1568 1574 VV 4  279442   8185460   0.67%   0.111%
 
111  14.126  1574 1581 1591 VV 6  250543  11910509   0.98%   0.162%
112  14.229  1591 1599 1603 VV 5  238809   8129095   0.67%   0.111%
113  14.263  1603 1605 1607 VV 3  214021   3195304   0.26%   0.043%
114  14.297  1607 1611 1613 VV 5  226463   4206242   0.35%   0.057%
115  14.343  1613 1619 1626 VV 4  432258  12309280   1.01%   0.167%
 
116  14.412  1626 1631 1639 VV 2  321872  11538677   0.95%   0.157%
117  14.497  1639 1646 1648 VV    546757  10510661   0.87%   0.143%
118  14.566  1648 1658 1668 VV   7983617 126730524  10.43%   1.723% RF-SI
119  14.658  1668 1674 1679 VV   1097722  19638748   1.62%   0.267%
120  14.698  1679 1681 1688 VV 4  219252   5598133   0.46%   0.076%
 
121  14.778  1688 1695 1698 VV 6  197207   6620100   0.54%   0.090%
122  14.812  1698 1701 1710 VV 10  197923   7652320   0.63%   0.104%
123  14.920  1714 1720 1730 VV 2  240977  11026213   0.91%   0.150%
124  15.052  1730 1743 1761 VV   17974669 475796642  39.17%   6.470%
125  15.229  1761 1774 1790 VV 3  567104  29358117   2.42%   0.399%
 
126  15.338  1790 1793 1799 VV 3  231437   7188215   0.59%   0.098%
127  15.406  1799 1805 1807 VV 5  241770   5879735   0.48%   0.080%
128  15.429  1807 1809 1813 VV 3  243558   4533095   0.37%   0.062%
129  15.509  1813 1823 1831 VV    501157  17772819   1.46%   0.242%
130  15.595  1831 1838 1841 VV 4  235098   7526138   0.62%   0.102%
 
131  15.623  1841 1843 1846 VV    246480   4185964   0.34%   0.057%
132  15.669  1846 1851 1855 VV    320229   8764349   0.72%   0.119%
133  15.709  1855 1858 1864 VV    317696   7661067   0.63%   0.104%
134  15.766  1864 1868 1872 VV    250763   5734548   0.47%   0.078%
135  15.812  1872 1876 1878 VV 5  202832   4398353   0.36%   0.060%
 
136  15.892  1878 1890 1894 VV 4  827053  22148669   1.82%   0.301%
137  15.943  1894 1899 1914 VV 2 1268148  35928988   2.96%   0.489%
138  16.052  1914 1918 1924 VV    276707   8311389   0.68%   0.113%
139  16.115  1924 1929 1939 VV   1058944  21355658   1.76%   0.290%
140  16.235  1939 1950 1956 VV    383493  14910138   1.23%   0.203%
 
141  16.315  1956 1964 1977 VV 5  257236  16507507   1.36%   0.224%
142  16.486  1983 1994 2000 VV 10  234349  12246242   1.01%   0.167%
143  16.584  2000 2011 2016 VV 10  254263  12883057   1.06%   0.175%
144  16.658  2016 2024 2032 VV   1427519  29979551   2.47%   0.408%
145  16.738  2032 2038 2055 VV    859733  30774252   2.53%   0.418%
 
146  16.869  2055 2061 2073 VV 3  355093  18002061   1.48%   0.245%
147  16.961  2073 2077 2085 VV 3  264538  10403904   0.86%   0.141%
148  17.144  2085 2109 2112 VV 2  382369  27112021   2.23%   0.369%
149  17.184  2112 2116 2118 VV 5  370032   7825595   0.64%   0.106%
150  17.378  2118 2150 2172 VV   6151391 235812477  19.41%   3.207%
 
151  17.521  2172 2175 2185 VV 4  364833  14535464   1.20%   0.198%
152  17.595  2185 2188 2193 VV 7  285196   7648835   0.63%   0.104%
153  17.647  2193 2197 2200 VV 6  285229   6313104   0.52%   0.086%
154  17.841  2221 2231 2249 VV 4  455692  26665973   2.20%   0.363%
155  17.995  2249 2258 2264 VV    280627  11850636   0.98%   0.161%
 
156  18.093  2264 2275 2281 VV 5  265948  14637465   1.21%   0.199%
157  18.155  2281 2286 2293 VV 2  288321  11694067   0.96%   0.159%
158  18.218  2293 2297 2307 VV 3  269970  12598640   1.04%   0.171%
159  18.310  2307 2313 2323 VV    423233  16003323   1.32%   0.218%
160  18.435  2329 2335 2356 VV    604843  29302474   2.41%   0.398%
 
161  18.681  2356 2378 2391 VV    883022  39037520   3.21%   0.531%
162  18.784  2391 2396 2399 VV 4  322863   8540939   0.70%   0.116%
163  18.824  2399 2403 2406 VV    334060   7120118   0.59%   0.097%
164  18.864  2406 2410 2420 VV    414122  14988604   1.23%   0.204%
165  18.956  2420 2426 2437 VV 5  299245  16710341   1.38%   0.227%
 
166  19.081  2437 2448 2456 VV 3  349372  19076695   1.57%   0.259%
167  19.190  2456 2467 2480 VV    633527  30092704   2.48%   0.409%
168  19.310  2480 2488 2494 VV 3  362476  15115828   1.24%   0.206%
169  19.390  2494 2502 2513 VV 3  545110  23966964   1.97%   0.326%
170  19.470  2513 2516 2519 VV 4  318593   7250184   0.60%   0.099%
 
171  19.544  2519 2529 2551 VV    831034  45981259   3.79%   0.625%
172  19.699  2551 2556 2560 VV 8  346653  10172329   0.84%   0.138%
173  19.756  2560 2566 2580 VV    667023  27881674   2.30%   0.379%
174  19.876  2580 2587 2594 VV    358425  16764104   1.38%   0.228%
175  19.979  2594 2605 2609 VV    952582  27075260   2.23%   0.368%
 
176  20.024  2609 2613 2626 VV 2  509906  22950312   1.89%   0.312%
177  20.139  2630 2633 2639 VV 8  345579  10113632   0.83%   0.138%
178  20.207  2639 2645 2648 VV 8  379907  10784947   0.89%   0.147%
179  20.253  2648 2653 2664 VV 8  400850  21197181   1.75%   0.288%
180  20.344  2664 2669 2680 VV 2  429486  21629904   1.78%   0.294%
 
181  20.470  2680 2691 2706 VV 2  364165  31300317   2.58%   0.426%
182  20.602  2706 2714 2722 VV 2  357660  19319208   1.59%   0.263%
183  20.756  2734 2741 2747 VV 9  378871  16794406   1.38%   0.228%
184  20.819  2747 2752 2761 VV 9  373437  17408413   1.43%   0.237%
185  20.904  2761 2767 2779 VBA3  469923  24137937   1.99%   0.328%
 
 
 
                        Sum of corrected areas:  7354043187

METABMIC.M Mon Apr 10 09:25:57 2006   
