# Supplementary material for: A dynamic programming approach for the alignment of signal peaks in multiple gas chromatography-mass spectrometry experiments
Source: BMC Bioinformatics. 2007 Oct 29;8:419. doi: 10.1186/1471-2105-8-419 (PMC2194738; doi:10.1186/1471-2105-8-419)
Supplement: Additional file 1 — Raw data files, peak lists, and alignment tables for eight replicate experiments obtained by GC-MS metabolic profiling of wild type L.mexicana. This folder contains peak lists for eight GC-MS replicate experiments, raw GC-MS data files in the NetCDF format, manually prepared peak alignment table, and the alignment table obtained by automated peak alignment. [file 1471-2105-8-419-S1.gz › SupplMaterial1/ChemStation/0512_085.txt]

                             Area Percent Report

  Data Path : D:\MSDChem\1\DATA\200512\
  Data File : 0512_085.D                                          
  Acq On    :  6 Dec 2005  13:58
  Operator  : Dave DeSouza
  Sample    : Lmex SP WT#4
  Misc      :  
  ALS Vial  : 10   Sample Multiplier: 1

  Integration Parameters: AUTOINT1.E
  Integrator: ChemStation

  Method    : D:\MSDCHEM\1\METHODS\METABMIC.M
  Title     : Polar Metabolites

  Signal     : TIC

 peak  R.T. first  max last  PK   peak      corr.   corr.    % of
   #   min   scan scan scan  TY  height     area    % max.   total
 ---  ----- ----- ---- ---- ---  -------   -------  ------  -------
  1   5.203     4   20   26 BV 3  204356    509875   0.04%   0.006%
  2   5.266    26   31   34 VV 5   98582   1710843   0.13%   0.021%
  3   5.358    34   47   51 VV 4  575122  20109087   1.51%   0.242%
  4   5.444    51   62   68 VV   3874533  66278572   4.98%   0.797%
  5   5.501    68   72   75 PV 2   83582   1093990   0.08%   0.013%
 
  6   5.546    75   80   86 VV    188817   3511974   0.26%   0.042%
  7   5.769    86  119  155 PV 4 4671822 362746566  27.26%   4.360%
  8   5.987   155  157  166 VV 3  117336   3140271   0.24%   0.038%
  9   6.135   166  183  186 VV 3  396514  13258338   1.00%   0.159%
 10   6.204   186  195  200 VV   6135665  86655340   6.51%   1.042%
 
 11   6.255   200  204  218 VV    611451  14145271   1.06%   0.170% BLANK
 12   6.409   218  231  234 VV 2  724461  17935353   1.35%   0.216%
 13   6.484   234  244  249 VV   1612213  44736067   3.36%   0.538%
 14   6.541   249  254  258 VV   4075895  50474776   3.79%   0.607%
 15   6.581   258  261  277 VV   1079026  28529580   2.14%   0.343% BLANK
 
 16   6.712   277  284  297 VV 5  258252   7759693   0.58%   0.093%
 17   6.815   297  302  305 PV 3  114738   1806553   0.14%   0.022%
 18   6.861   305  310  312 VV 2  222963   3796203   0.29%   0.046%
 19   6.964   312  328  336 VV   2107247  55525129   4.17%   0.667%
 20   7.044   336  342  346 VV 4  140622   3167491   0.24%   0.038%
 
 21   7.084   346  349  353 VV 4   97401   1904609   0.14%   0.023%
 22   7.124   353  356  362 VV 5   80802   1621348   0.12%   0.019%
 23   7.221   362  373  384 VV   3653269  46525990   3.50%   0.559%
 24   7.352   384  396  404 VV 2  748623  19894197   1.49%   0.239%
 25   7.415   404  407  411 VV 2  312570   5682176   0.43%   0.068%
 
 26   7.467   411  416  419 VV 2  432545   8334551   0.63%   0.100%
 27   7.530   419  427  458 VV 3 32688854 1330894323 100.00%  15.996% BLANK
 28   7.753   458  466  471 VV   6425000  83730056   6.29%   1.006%
 29   7.827   471  479  485 VV   5135872  80206263   6.03%   0.964%
 30   7.907   485  493  498 VV   2201711  30236631   2.27%   0.363%
 
 31   7.970   498  504  508 VV   9768361 125989174   9.47%   1.514%
 32   8.021   508  513  527 VV   19446167 286416268  21.52%   3.443% RF-NL
 33   8.124   527  531  535 VV 2  217239   3681527   0.28%   0.044%
 34   8.210   535  546  556 VV 2 1021639  22105202   1.66%   0.266%
 35   8.290   556  560  563 VV 4  132765   2489002   0.19%   0.030%
 
 36   8.336   563  568  577 VV    611404  11766767   0.88%   0.141%
 37   8.467   577  591  597 VV 5 1707205  41441634   3.11%   0.498%
 38   8.518   597  600  603 VV    825592  11556859   0.87%   0.139%
 39   8.547   603  605  615 VV 2  604248  11141045   0.84%   0.134%
 40   8.650   615  623  632 VV 3  704953  15325054   1.15%   0.184%
 
 41   8.736   632  638  655 VV   6698842  91631854   6.88%   1.101%
 42   8.856   655  659  670 VV 4  170220   4695986   0.35%   0.056%
 43   8.941   670  674  679 VV 8   45703   1202110   0.09%   0.014%
 44   9.004   679  685  704 VV 10   92744   4152132   0.31%   0.050%
 45   9.181   704  716  720 VV 3  317068   8419239   0.63%   0.101%
 
 46   9.221   720  723  727 VV    188564   3331857   0.25%   0.040%
 47   9.267   727  731  734 VV 4  200200   3997272   0.30%   0.048%
 48   9.301   734  737  740 VV    214723   3320031   0.25%   0.040%
 49   9.341   740  744  748 VV    256728   4166249   0.31%   0.050%
 50   9.433   748  760  764 VV   3191604  46345914   3.48%   0.557%
 
 51   9.473   764  767  773 VV   1362780  19792692   1.49%   0.238%
 52   9.530   773  777  787 VV    306246   8673082   0.65%   0.104%
 53   9.622   787  793  801 VV 3  449452  12331754   0.93%   0.148%
 54   9.690   801  805  808 VV 4  145645   2867154   0.22%   0.034%
 55   9.782   808  821  834 VV   4167393  66548613   5.00%   0.800%
 
 56   9.907   834  843  859 VV 2  519868  15949179   1.20%   0.192%
 57  10.027   859  864  867 VV 4  375151   7132646   0.54%   0.086%
 58  10.107   867  878  884 VV 2 15549968 289261887  21.73%   3.477%
 59  10.165   884  888  895 VV   2751672  40905648   3.07%   0.492%
 60  10.285   895  909  925 VV 6  519317  35761429   2.69%   0.430%
 
 61  10.399   925  929  936 VV 4  325574   9463585   0.71%   0.114%
 62  10.462   936  940  943 VV 3  339884   7086232   0.53%   0.085%
 63  10.496   943  946  951 VV 4  355100   8207803   0.62%   0.099%
 64  10.542   951  954  963 VV 3  243533   7755191   0.58%   0.093%
 65  10.639   963  971  978 VV 2  262395   9722190   0.73%   0.117%
 
 66  10.707   978  983  993 VV    440762  10689086   0.80%   0.128%
 67  10.787   993  997 1001 VV    345622   6005487   0.45%   0.072%
 68  10.828  1001 1004 1006 VV 3  164030   2414075   0.18%   0.029%
 69  10.885  1006 1014 1028 VV 7  365222  19534206   1.47%   0.235%
 70  11.016  1028 1037 1040 VV   1192509  19905422   1.50%   0.239%
 
 71  11.062  1040 1045 1051 VV 2 3910066  58025417   4.36%   0.697%
 72  11.130  1051 1057 1070 VV 2  988560  21740286   1.63%   0.261%
 73  11.239  1070 1076 1085 VV 2  489243  12787419   0.96%   0.154%
 74  11.376  1085 1100 1108 VV 2  537998  17101231   1.28%   0.206%
 75  11.468  1108 1116 1119 VV 2  972556  16176494   1.22%   0.194%
 
 76  11.513  1119 1124 1131 VV 2 1121813  25218715   1.89%   0.303%
 77  11.576  1131 1135 1140 VV 2  310612   7588160   0.57%   0.091%
 78  11.656  1140 1149 1156 VV    666079  15701690   1.18%   0.189%
 79  11.736  1156 1163 1171 VV 3  448189  12593350   0.95%   0.151%
 80  11.811  1171 1176 1179 VV    877351  14255799   1.07%   0.171%
 
 81  11.839  1179 1181 1192 VV 4  757226  18458759   1.39%   0.222%
 82  11.919  1192 1195 1199 VV 3  233764   5008958   0.38%   0.060%
 83  11.953  1199 1201 1213 VV 10  215015   9301390   0.70%   0.112%
 84  12.056  1213 1219 1227 VV 3  760419  19567719   1.47%   0.235%
 85  12.153  1227 1236 1250 VV   1944697  40351484   3.03%   0.485%
 
 86  12.268  1250 1256 1258 VV   3448948  56377441   4.24%   0.678%
 87  12.285  1258 1259 1267 VV 4 3059906  60200037   4.52%   0.724%
 88  12.354  1267 1271 1276 VV   5637538  83836991   6.30%   1.008%
 89  12.428  1276 1284 1295 VV   11473137 175670811  13.20%   2.111%
 90  12.508  1295 1298 1303 VV 2  416989   9313371   0.70%   0.112%
 
 91  12.554  1303 1306 1317 VV 4  258699  10426314   0.78%   0.125%
 92  12.731  1324 1337 1341 VV 3 1134839  28708835   2.16%   0.345%
 93  12.811  1341 1351 1364 VV   34213788 782221560  58.77%   9.402%
 94  12.908  1364 1368 1386 VV 2  943943  26979629   2.03%   0.324%
 95  13.074  1386 1397 1401 VV    584270  13450719   1.01%   0.162%
 
 96  13.142  1401 1409 1420 VV 2 1782905  78365385   5.89%   0.942%
 97  13.222  1420 1423 1430 VV 2  927091  20216193   1.52%   0.243%
 98  13.279  1430 1433 1435 VV 3  319206   4334249   0.33%   0.052%
 99  13.308  1435 1438 1442 VV 2  433289   9586880   0.72%   0.115%
100  13.382  1442 1451 1456 VV 5  390068  16058124   1.21%   0.193%
 
101  13.445  1456 1462 1465 VV 3  464626  11978865   0.90%   0.144%
102  13.485  1465 1469 1473 VV 2  484019  10438680   0.78%   0.125%
103  13.531  1473 1477 1481 VV 4  361740   7874363   0.59%   0.095%
104  13.577  1481 1485 1489 VV   1509828  24314236   1.83%   0.292%
105  13.691  1489 1505 1516 VV   21864795 535345943  40.22%   6.435%
 
106  13.788  1516 1522 1532 VV 2 6454414 124042702   9.32%   1.491%
107  13.908  1532 1543 1554 VV   1889239  49808929   3.74%   0.599%
108  13.988  1554 1557 1563 VV 4  316094   8501852   0.64%   0.102%
109  14.045  1563 1567 1573 VV 2  309054   8528604   0.64%   0.103%
110  14.125  1573 1581 1590 VV 4  274155  13594902   1.02%   0.163%
 
111  14.228  1590 1599 1606 VV 5  288843  12788278   0.96%   0.154%
112  14.291  1606 1610 1613 VV 4  262972   5410479   0.41%   0.065%
113  14.337  1613 1618 1624 VV 3  551241  14084685   1.06%   0.169%
114  14.411  1624 1631 1638 VV 2  355027  13002235   0.98%   0.156%
115  14.491  1638 1645 1648 VV    684453  13965215   1.05%   0.168%
 
116  14.560  1648 1657 1668 VV   8258335 130868288   9.83%   1.573% RF-SI
117  14.651  1668 1673 1679 VV 2 1165634  20897355   1.57%   0.251%
118  14.703  1679 1682 1687 VV 5  237475   6141589   0.46%   0.074%
119  14.777  1687 1695 1704 VV 9  228438  11695242   0.88%   0.141%
120  14.845  1704 1707 1710 VV 5  203468   4402159   0.33%   0.053%
 
121  14.920  1710 1720 1731 VV 3  314012  16200859   1.22%   0.195%
122  15.051  1731 1743 1760 VV   19607656 520735264  39.13%   6.259%
123  15.234  1760 1775 1790 VV 6  482421  31272180   2.35%   0.376%
124  15.343  1790 1794 1799 VV 4  265206   7121078   0.54%   0.086%
125  15.428  1799 1809 1815 VV 3  282720  14172739   1.06%   0.170%
 
126  15.520  1815 1825 1831 VV    529159  18163350   1.36%   0.218%
127  15.583  1831 1836 1846 VV 4  310534  15071714   1.13%   0.181%
128  15.669  1846 1851 1859 VV    382087  12560881   0.94%   0.151%
129  15.731  1859 1862 1865 VV 2  332447   6208706   0.47%   0.075%
130  15.760  1865 1867 1872 VV    320355   6498214   0.49%   0.078%
 
131  15.811  1872 1876 1879 VV 6  247387   5811772   0.44%   0.070%
132  15.886  1879 1889 1894 VV 3  941112  24645696   1.85%   0.296%
133  15.949  1894 1900 1916 VV 2 1170800  37256769   2.80%   0.448%
134  16.069  1916 1921 1924 VV    329280   8704737   0.65%   0.105%
135  16.114  1924 1929 1935 VV   1035236  21019019   1.58%   0.253%
 
136  16.189  1935 1942 1945 VV 9  317267   9686469   0.73%   0.116%
137  16.234  1945 1950 1957 VV    550819  15448432   1.16%   0.186%
138  16.320  1957 1965 1972 VV 6  308958  14738422   1.11%   0.177%
139  16.372  1972 1974 1981 VV 5  257132   7486185   0.56%   0.090%
140  16.492  1981 1995 2001 VV 9  277978  16429260   1.23%   0.197%
 
141  16.594  2001 2013 2017 VV 9  281647  14666667   1.10%   0.176%
142  16.663  2017 2025 2033 VV   1507921  33925417   2.55%   0.408%
143  16.743  2033 2039 2058 VV   1123221  39598879   2.98%   0.476%
144  16.874  2058 2062 2074 VV 2  423720  18819410   1.41%   0.226%
145  16.960  2074 2077 2085 VV 10  303168  11968624   0.90%   0.144%
 
146  17.137  2085 2108 2112 VV 3  385235  27942045   2.10%   0.336%
147  17.189  2112 2117 2123 VV 2  472952  15912672   1.20%   0.191%
148  17.383  2123 2151 2171 VV   4738685 187349676  14.08%   2.252%
149  17.520  2171 2175 2186 VV 4  411106  17787772   1.34%   0.214%
150  17.600  2186 2189 2224 VV 4  316872  36842127   2.77%   0.443%
 
151  17.840  2224 2231 2251 VV    734590  32900357   2.47%   0.395%
152  17.995  2251 2258 2265 VV    346044  14002110   1.05%   0.168%
153  18.103  2265 2277 2281 VV 6  296726  15048871   1.13%   0.181%
154  18.155  2281 2286 2292 VV 3  310865  10694544   0.80%   0.129%
155  18.218  2292 2297 2300 VV 4  301594   8879944   0.67%   0.107%
 
156  18.252  2300 2303 2308 VV 3  295891   7928716   0.60%   0.095%
157  18.315  2308 2314 2324 VV    381079  16082573   1.21%   0.193%
158  18.435  2324 2335 2355 VV    514588  34707769   2.61%   0.417%
159  18.595  2355 2363 2366 VV 10  284950  10496699   0.79%   0.126%
160  18.635  2366 2370 2373 VV 6  288936   6256668   0.47%   0.075%
 
161  18.686  2373 2379 2385 VV    422162  13778827   1.04%   0.166%
162  18.783  2385 2396 2399 VV 3  390277  16637515   1.25%   0.200%
163  18.818  2399 2402 2405 VV 2  386961   7870747   0.59%   0.095%
164  18.858  2405 2409 2418 VV    436991  15724805   1.18%   0.189%
165  18.949  2418 2425 2434 VV 4  349663  17212412   1.29%   0.207%
 
166  19.081  2434 2448 2455 VV 3  395416  23498263   1.77%   0.282%
167  19.195  2455 2468 2480 VV    536406  32295501   2.43%   0.388%
168  19.309  2480 2488 2494 VV 2  459519  18170931   1.37%   0.218%
169  19.389  2494 2502 2520 VV 6  505859  34275824   2.58%   0.412%
170  19.544  2520 2529 2552 VV    867101  52626095   3.95%   0.633%
 
171  19.698  2552 2556 2560 VV 7  401146  10216029   0.77%   0.123%
172  19.755  2560 2566 2583 VV    789763  36568008   2.75%   0.440%
173  19.869  2583 2586 2590 VV 6  390184   9812428   0.74%   0.118%
174  19.978  2590 2605 2609 VV   1096613  36099333   2.71%   0.434%
175  20.024  2609 2613 2627 VV 2  664638  29709411   2.23%   0.357%
 
176  20.201  2627 2644 2648 VV 2  439038  28769650   2.16%   0.346%
177  20.264  2648 2655 2664 VV 2  447155  25148459   1.89%   0.302%
178  20.344  2664 2669 2682 VV    487972  25928082   1.95%   0.312%
179  20.458  2682 2689 2693 VV 10  421793  15450376   1.16%   0.186%
180  20.492  2693 2695 2702 VV 8  421850  13169613   0.99%   0.158%
 
181  20.607  2712 2715 2729 VV 8  415637  23247028   1.75%   0.279%
182  20.761  2737 2742 2749 VV 7  433871  17127958   1.29%   0.206%
183  20.824  2749 2753 2760 VV 10  438947  15583094   1.17%   0.187%
184  20.904  2760 2767 2779 VBA2  671129  33535086   2.52%   0.403%
 
 
                        Sum of corrected areas:  8319910425

METABMIC.M Mon Apr 10 09:24:59 2006   
