# Supplementary material for: A dynamic programming approach for the alignment of signal peaks in multiple gas chromatography-mass spectrometry experiments
Source: BMC Bioinformatics. 2007 Oct 29;8:419. doi: 10.1186/1471-2105-8-419 (PMC2194738; doi:10.1186/1471-2105-8-419)
Supplement: Additional file 1 — Raw data files, peak lists, and alignment tables for eight replicate experiments obtained by GC-MS metabolic profiling of wild type L.mexicana. This folder contains peak lists for eight GC-MS replicate experiments, raw GC-MS data files in the NetCDF format, manually prepared peak alignment table, and the alignment table obtained by automated peak alignment. [file 1471-2105-8-419-S1.gz › SupplMaterial1/ChemStation/0512_088.txt]

                             Area Percent Report

  Data Path : D:\MSDChem\1\DATA\200512\
  Data File : 0512_088.D                                          
  Acq On    :  6 Dec 2005  15:20
  Operator  : Dave DeSouza
  Sample    : Lmex SP WT #6
  Misc      :  
  ALS Vial  : 12   Sample Multiplier: 1

  Integration Parameters: AUTOINT1.E
  Integrator: ChemStation

  Method    : D:\MSDCHEM\1\METHODS\METABMIC.M
  Title     : Polar Metabolites

  Signal     : TIC

 peak  R.T. first  max last  PK   peak      corr.   corr.    % of
   #   min   scan scan scan  TY  height     area    % max.   total
 ---  ----- ----- ---- ---- ---  -------   -------  ------  -------
  1   5.129     4    7   13 PH 2  382680  11562816   0.89%   0.155%
  2   5.232    13   25   32 VV 4  562949  24586498   1.88%   0.330%
  3   5.289    32   35   38 VV 4  411802   8231138   0.63%   0.110%
  4   5.466    38   66   73 VV   3895588 105459753   8.07%   1.413%
  5   5.518    73   75   78 VV 2  226686   3923713   0.30%   0.053%
 
  6   5.569    78   84   87 VV 2  316406   7199604   0.55%   0.096%
  7   5.763    87  118  147 VV 4 3991004 359291324  27.51%   4.815%
  8   5.963   147  153  159 VV 6  210066   7712913   0.59%   0.103%
  9   6.003   159  160  163 VV 2  206675   2674455   0.20%   0.036%
 10   6.032   163  165  171 VV 4  201526   5257807   0.40%   0.070%
 
 11   6.152   171  186  189 VV 3  551810  19590048   1.50%   0.263%
 12   6.221   189  198  203 VV   7320679 106889851   8.18%   1.433% BLANK
 13   6.266   203  206  219 VV 3  628409  15074932   1.15%   0.202%
 14   6.404   219  230  236 VV 2  322721  10435248   0.80%   0.140%
 15   6.495   236  246  250 VV 2  478094  15305121   1.17%   0.205%
 
 16   6.552   250  256  279 VV 2 4774791  88724076   6.79%   1.189% BLANK
 17   6.724   279  286  299 VV 4  218559   6228659   0.48%   0.083%
 18   6.867   299  311  314 PV 5  227951   6156270   0.47%   0.083%
 19   6.969   314  329  338 VV   1815481  50668307   3.88%   0.679%
 20   7.049   338  343  347 VV 4  152055   3139457   0.24%   0.042%
 
 21   7.095   347  351  354 VV 5   80751   1604896   0.12%   0.022%
 22   7.129   354  357  359 VV 3   65364    981924   0.08%   0.013%
 23   7.175   359  365  368 VV 2  137695   3151151   0.24%   0.042%
 24   7.227   368  374  384 VV 2 1413373  19756214   1.51%   0.265%
 25   7.341   384  394  403 VV 2  801791  18358423   1.41%   0.246%
 
 26   7.427   403  409  415 VV 5  206479   5506946   0.42%   0.074%
 27   7.541   415  429  459 VV 3 33285526 1306192159 100.00%  17.506% BLANK
 28   7.758   459  467  472 VV   5411084  72104826   5.52%   0.966%
 29   7.832   472  480  486 VV   4812769  73544663   5.63%   0.986%
 30   7.912   486  494  499 VV   2053410  28213876   2.16%   0.378%
 
 31   7.975   499  505  509 VV   10013670 126498769   9.68%   1.695%
 32   8.027   509  514  528 VV   18298440 266190311  20.38%   3.568% RF-NL
 33   8.130   528  532  537 VV 3  200833   3579950   0.27%   0.048%
 34   8.215   537  547  557 VV   2265477  32952797   2.52%   0.442%
 35   8.301   557  562  564 VV 4  101793   1948501   0.15%   0.026%
 
 36   8.335   564  568  571 VV    272608   3861422   0.30%   0.052%
 37   8.364   571  573  577 VV 3  189802   2592746   0.20%   0.035%
 38   8.478   577  593  598 VV 2 1534114  37367457   2.86%   0.501%
 39   8.524   598  601  603 VV    644837   8173492   0.63%   0.110%
 40   8.553   603  606  616 VV    707500  12296011   0.94%   0.165%
 
 41   8.650   616  623  632 VV 3  713557  14663098   1.12%   0.197%
 42   8.735   632  638  643 VV   6177562  75489530   5.78%   1.012%
 43   8.781   643  646  656 VV 5  368816   8327406   0.64%   0.112%
 44   8.861   656  660  672 VV 6  131378   3430805   0.26%   0.046%
 45   9.004   672  685  693 VV 4   93527   2760377   0.21%   0.037%
 
 46   9.067   693  696  700 VV 4   21982    483682   0.04%   0.006%
 47   9.107   700  703  705 VV 4   21379    385259   0.03%   0.005%
 48   9.181   705  716  721 VV 4  273109   6594304   0.50%   0.088%
 49   9.227   721  724  728 VV    150785   2645782   0.20%   0.035%
 50   9.273   728  732  736 VV 3  192517   3588223   0.27%   0.048%
 
 51   9.307   736  738  741 VV    187439   2709411   0.21%   0.036%
 52   9.341   741  744  749 VV    178079   2440373   0.19%   0.033%
 53   9.433   749  760  765 VV   2238632  31671508   2.42%   0.424%
 54   9.484   765  769  775 VV   1681291  24730654   1.89%   0.331%
 55   9.536   775  778  787 VV 2  146616   3878850   0.30%   0.052%
 
 56   9.621   787  793  802 VV 2  322900   8651738   0.66%   0.116%
 57   9.684   802  804  808 VV 5   95000   1899478   0.15%   0.025%
 58   9.736   808  813  817 VV 2  157023   3563761   0.27%   0.048%
 59   9.787   817  822  835 VV   1973234  28623728   2.19%   0.384%
 60   9.913   835  844  856 VV 3  423316  12103777   0.93%   0.162%
 
 61  10.027   856  864  868 VV 3  786977  13248298   1.01%   0.178%
 62  10.107   868  878  885 VV 2 14764420 282805007  21.65%   3.790%
 63  10.170   885  889  895 VV   2476422  35071874   2.69%   0.470%
 64  10.284   895  909  925 VV 7  424877  30327801   2.32%   0.406%
 65  10.410   925  931  936 VV 6  270996   8638230   0.66%   0.116%
 
 66  10.496   936  946  952 VV 4  398554  14248619   1.09%   0.191%
 67  10.547   952  955  962 VV 2  212029   5774278   0.44%   0.077%
 68  10.639   962  971  978 VV 3  231818   8162251   0.62%   0.109%
 69  10.713   978  984  993 VV    409931   8584171   0.66%   0.115%
 70  10.787   993  997 1003 VV    315328   5570070   0.43%   0.075%
 
 71  10.890  1003 1015 1019 VV 6  328796  12543690   0.96%   0.168%
 72  10.930  1019 1022 1028 VV 3  300532   6678364   0.51%   0.090%
 73  11.016  1028 1037 1040 VV    531344  10219212   0.78%   0.137%
 74  11.062  1040 1045 1052 VV 2 3109409  48259911   3.69%   0.647%
 75  11.130  1052 1057 1071 VV 2 1143804  22547144   1.73%   0.302%
 
 76  11.239  1071 1076 1091 VV    334939   9953326   0.76%   0.133%
 77  11.347  1091 1095 1102 VV 5  202160   5384563   0.41%   0.072%
 78  11.410  1102 1106 1110 VV    169834   3097026   0.24%   0.042%
 79  11.513  1110 1124 1134 VV 5  762470  29544855   2.26%   0.396%
 80  11.593  1134 1138 1145 VV    563530  10150833   0.78%   0.136%
 
 81  11.656  1145 1149 1155 VV    555248  10087394   0.77%   0.135%
 82  11.736  1155 1163 1172 VV 2  366638  10433095   0.80%   0.140%
 83  11.816  1172 1177 1193 VV 3  699098  27177971   2.08%   0.364%
 84  11.930  1193 1197 1201 VV    306312   5844455   0.45%   0.078%
 85  11.965  1201 1203 1210 VV 6  171619   4619582   0.35%   0.062%
 
 86  12.085  1210 1224 1229 VV 2 1064113  23375297   1.79%   0.313%
 87  12.159  1229 1237 1250 VV   1643692  31793554   2.43%   0.426%
 88  12.268  1250 1256 1267 VV   3084779  99075306   7.59%   1.328%
 89  12.359  1267 1272 1278 VV 2 5237644  87313586   6.68%   1.170%
 90  12.433  1278 1285 1296 VV   6323928 107615229   8.24%   1.442%
 
 91  12.519  1296 1300 1306 VV 3  304629   7621089   0.58%   0.102%
 92  12.576  1306 1310 1318 VV 3  198319   7250334   0.56%   0.097%
 93  12.639  1318 1321 1325 VV 5  151463   3563173   0.27%   0.048%
 94  12.702  1325 1332 1336 VV   1510899  24165246   1.85%   0.324%
 95  12.736  1336 1338 1342 VV    742334  12364641   0.95%   0.166%
 
 96  12.816  1342 1352 1365 VV   25286564 515108396  39.44%   6.904%
 97  12.913  1365 1369 1386 VV 2  756104  19793971   1.52%   0.265%
 98  13.079  1386 1398 1401 VV    265026   8225707   0.63%   0.110%
 99  13.148  1401 1410 1420 VV 2 1777893  74650686   5.72%   1.000%
100  13.222  1420 1423 1436 VV 2  826589  21872600   1.67%   0.293%
 
101  13.319  1436 1440 1443 VV 2  381873   7169245   0.55%   0.096%
102  13.371  1443 1449 1453 VV 2  469037  10565657   0.81%   0.142%
103  13.439  1453 1461 1465 VV 5  479574  14687333   1.12%   0.197%
104  13.479  1465 1468 1473 VV 2  323233   7307288   0.56%   0.098%
105  13.571  1473 1484 1490 VV   2136286  40688795   3.12%   0.545%
 
106  13.691  1490 1505 1516 VV   16414886 382874283  29.31%   5.131%
107  13.788  1516 1522 1535 VV 2 4338613  91071988   6.97%   1.221%
108  13.908  1535 1543 1554 VV   9199695 177641263  13.60%   2.381%
109  13.999  1554 1559 1563 VV 3  217695   6056187   0.46%   0.081%
110  14.039  1563 1566 1573 VV 4  190902   5642239   0.43%   0.076%
 
111  14.125  1573 1581 1591 VV 4  198831   9594823   0.73%   0.129%
112  14.217  1591 1597 1605 VV 10  159459   7070627   0.54%   0.095%
113  14.291  1605 1610 1614 VV 3  201224   5056927   0.39%   0.068%
114  14.342  1614 1619 1624 VV 2  394668   9126322   0.70%   0.122%
115  14.394  1624 1628 1631 VV    202531   3847474   0.29%   0.052%
 
116  14.428  1631 1634 1641 VV    231428   6245252   0.48%   0.084%
117  14.497  1641 1646 1652 VV    492966  10750988   0.82%   0.144%
118  14.571  1652 1659 1668 VV   7639485 110658505   8.47%   1.483% RF-SI
119  14.657  1668 1674 1679 VV    745976  12852052   0.98%   0.172%
120  14.697  1679 1681 1687 VV 3  189249   4401355   0.34%   0.059%
 
121  14.765  1687 1693 1698 VV 8  148256   5134233   0.39%   0.069%
122  14.817  1698 1702 1708 VV 9  149657   4968208   0.38%   0.067%
123  14.868  1708 1711 1714 VV 5  140827   2531263   0.19%   0.034%
124  14.931  1714 1722 1730 VV 6  210998   9607087   0.74%   0.129%
125  15.057  1730 1744 1761 VV   16457023 432079213  33.08%   5.791%
 
126  15.228  1761 1774 1789 VV 3  548132  25428104   1.95%   0.341%
127  15.331  1789 1792 1798 VV 5  187446   5625930   0.43%   0.075%
128  15.405  1798 1805 1813 VV 6  193355   8681444   0.66%   0.116%
129  15.480  1813 1818 1822 VV 2  289290   6446821   0.49%   0.086%
130  15.520  1822 1825 1829 VV    249209   5302839   0.41%   0.071%
 
131  15.588  1829 1837 1840 VV 5  203849   7285512   0.56%   0.098%
132  15.623  1840 1843 1847 VV    206502   4115259   0.32%   0.055%
133  15.668  1847 1851 1864 VV 3  240663  11281150   0.86%   0.151%
134  15.765  1864 1868 1872 VV 3  198599   4861492   0.37%   0.065%
135  15.811  1872 1876 1878 VV 5  168093   3158799   0.24%   0.042%
 
136  15.891  1878 1890 1894 VV 4  549756  16420630   1.26%   0.220%
137  15.943  1894 1899 1915 VV 2 1161435  31704578   2.43%   0.425%
138  16.051  1915 1918 1922 VV 3  199959   4632827   0.35%   0.062%
139  16.114  1922 1929 1938 VV    858056  19788272   1.51%   0.265%
140  16.183  1938 1941 1944 VV 5  239163   4683107   0.36%   0.063%
 
141  16.234  1944 1950 1957 VV 2  345557  11421421   0.87%   0.153%
142  16.320  1957 1965 1978 VV 2  295520  14659216   1.12%   0.196%
143  16.411  1978 1981 1983 VV 4  173817   3238240   0.25%   0.043%
144  16.463  1983 1990 2000 VV 4  191709  10762428   0.82%   0.144%
145  16.571  2000 2009 2014 VV 4  269227  10999149   0.84%   0.147%
 
146  16.640  2014 2021 2029 VV   2314279  42850870   3.28%   0.574%
147  16.720  2029 2035 2052 VV   2510109  61078194   4.68%   0.819%
148  16.851  2052 2058 2072 VV    533543  20777267   1.59%   0.278%
149  17.046  2078 2092 2095 VV 6  233908  11893170   0.91%   0.159%
150  17.143  2095 2109 2112 VV 4  331538  15811914   1.21%   0.212%
 
151  17.189  2112 2117 2120 VV 5  351161   8597078   0.66%   0.115%
152  17.372  2120 2149 2170 VV   6216352 238588651  18.27%   3.198%
153  17.520  2170 2175 2185 VV 2  501788  18335006   1.40%   0.246%
154  17.600  2185 2189 2193 VV 7  295304   7971091   0.61%   0.107%
155  17.640  2193 2196 2222 VV 6  296971  23232120   1.78%   0.311%
 
156  17.840  2222 2231 2252 VV 3  725058  33129073   2.54%   0.444%
157  17.995  2252 2258 2266 VV 3  265088  10823619   0.83%   0.145%
158  18.097  2266 2276 2280 VV 5  234462  10148392   0.78%   0.136%
159  18.149  2280 2285 2297 VV    292827  14466080   1.11%   0.194%
160  18.297  2297 2311 2323 VV   1063797  36736550   2.81%   0.492%
 
161  18.435  2323 2335 2354 VV 2  353930  25108971   1.92%   0.337%
162  18.578  2354 2360 2366 VV 2  210930   8894297   0.68%   0.119%
163  18.629  2366 2369 2371 VV 4  206290   3154645   0.24%   0.042%
164  18.680  2371 2378 2386 VV   1891267  33536659   2.57%   0.449%
165  18.778  2386 2395 2399 VV 3  313835  11740644   0.90%   0.157%
 
166  18.818  2399 2402 2404 VV 3  288136   5291374   0.41%   0.071%
167  18.852  2404 2408 2418 VV 2  417185  14042857   1.08%   0.188%
168  18.949  2418 2425 2436 VV 7  269986  14832440   1.14%   0.199%
169  19.075  2436 2447 2454 VV 2  335375  15721331   1.20%   0.211%
170  19.189  2454 2467 2483 VV    879032  37273599   2.85%   0.500%
 
171  19.303  2483 2487 2494 VV 8  292094  10441905   0.80%   0.140%
172  19.389  2494 2502 2507 VV 4  476135  16508962   1.26%   0.221%
173  19.435  2507 2510 2516 VV 4  347786   9470569   0.73%   0.127%
174  19.549  2516 2530 2551 VV 2  785408  49084507   3.76%   0.658%
175  19.703  2551 2557 2560 VV 7  333281   9611116   0.74%   0.129%
 
176  19.755  2560 2566 2574 VV    588381  18831453   1.44%   0.252%
177  19.818  2574 2577 2581 VV 5  304614   6656771   0.51%   0.089%
178  19.875  2581 2587 2593 VV 10  305491  12519420   0.96%   0.168%
179  19.978  2593 2605 2609 VV    973239  26467764   2.03%   0.355%
180  20.023  2609 2613 2630 VV 2  669424  27572643   2.11%   0.370%
 
181  20.201  2630 2644 2651 VV 6  352308  22800120   1.75%   0.306%
182  20.258  2651 2654 2661 VV 9  319852  10812933   0.83%   0.145%
183  20.344  2661 2669 2680 VV 2  378030  20584613   1.58%   0.276%
184  20.458  2680 2689 2702 VV 2  332527  24777241   1.90%   0.332%
185  20.566  2702 2708 2724 VV 2  327446  22900761   1.75%   0.307%
 
186  20.698  2724 2731 2737 VV 2  316008  14498312   1.11%   0.194%
187  20.761  2737 2742 2747 VV 6  331644  10803656   0.83%   0.145%
188  20.818  2747 2752 2759 VV 6  336202  13436814   1.03%   0.180%
189  20.904  2759 2767 2779 VBA   547923  27183020   2.08%   0.364%
 
 
                        Sum of corrected areas:  7461515397

METABMIC.M Mon Apr 10 09:25:22 2006   
