# Supplementary material for: A dynamic programming approach for the alignment of signal peaks in multiple gas chromatography-mass spectrometry experiments
Source: BMC Bioinformatics. 2007 Oct 29;8:419. doi: 10.1186/1471-2105-8-419 (PMC2194738; doi:10.1186/1471-2105-8-419)
Supplement: Additional file 1 — Raw data files, peak lists, and alignment tables for eight replicate experiments obtained by GC-MS metabolic profiling of wild type L.mexicana. This folder contains peak lists for eight GC-MS replicate experiments, raw GC-MS data files in the NetCDF format, manually prepared peak alignment table, and the alignment table obtained by automated peak alignment. [file 1471-2105-8-419-S1.gz › SupplMaterial1/ChemStation/0512_080.txt]

                             Area Percent Report

  Data Path : D:\MSDChem\1\DATA\200512\
  Data File : 0512_080.D                                          
  Acq On    :  6 Dec 2005  11:42
  Operator  : Dave DeSouza
  Sample    : Lmex SP WT #2
  Misc      :  
  ALS Vial  : 6   Sample Multiplier: 1

  Integration Parameters: AUTOINT1.E
  Integrator: ChemStation

  Method    : D:\MSDCHEM\1\METHODS\METABMIC.M
  Title     : Polar Metabolites

  Signal     : TIC

 peak  R.T. first  max last  PK   peak      corr.   corr.    % of
   #   min   scan scan scan  TY  height     area    % max.   total
 ---  ----- ----- ---- ---- ---  -------   -------  ------  -------
  1   5.191     4   18   25 BV 4  166371    -97677  -0.01%  -0.002%
  2   5.249    25   28   33 PV 4   58528    920968   0.07%   0.015%
  3   5.351    33   46   49 VV 4  491911  15727851   1.22%   0.264%
  4   5.432    49   60   67 VV   2286257  43973112   3.42%   0.739%
  5   5.489    67   70   73 PV 2   69260    874090   0.07%   0.015%
 
  6   5.540    73   79   87 VV    196071   3666244   0.29%   0.062%
  7   5.763    87  118  154 PV 3 4170734 296031445  23.04%   4.976%
  8   5.986   154  157  164 VV 5   91753   2266265   0.18%   0.038%
  9   6.089   164  175  179 VV 4  194970   5858234   0.46%   0.098%
 10   6.129   179  182  185 VV    232351   3528539   0.27%   0.059%
 
 11   6.197   185  194  199 VV   5602242  80808168   6.29%   1.358%
 12   6.249   199  203  220 VV    606499  13298838   1.03%   0.224% BLANK
 13   6.483   220  244  249 VV   1406015  50925739   3.96%   0.856%
 14   6.535   249  253  256 VV   2213507  27446376   2.14%   0.461%
 15   6.569   256  259  276 VV   1415040  32837126   2.56%   0.552% BLANK
 
 16   6.706   276  283  297 VV 6  216698   7008085   0.55%   0.118%
 17   6.809   297  301  304 PV 2   92412   1309183   0.10%   0.022%
 18   6.855   304  309  312 VV 2  210634   3535162   0.28%   0.059%
 19   6.958   312  327  335 VV   1908931  48317755   3.76%   0.812%
 20   7.038   335  341  345 VV 5  130081   2917928   0.23%   0.049%
 
 21   7.078   345  348  352 VV 5   89324   1691270   0.13%   0.028%
 22   7.118   352  355  360 VV 5   80666   1567365   0.12%   0.026%
 23   7.158   360  362  365 VV 2   48667    583706   0.05%   0.010%
 24   7.215   365  372  382 VV 2 1403313  20787141   1.62%   0.349%
 25   7.340   382  394  403 VV 2  799736  18945915   1.47%   0.318%
 
 26   7.415   403  407  410 VV 3  169368   2945643   0.23%   0.050%
 27   7.466   410  416  419 VV 3  349242   7829877   0.61%   0.132%
 28   7.529   419  427  458 VV 3 31712963 1284940610 100.00%  21.598% BLANK
 29   7.752   458  466  471 VV   5099056  65794299   5.12%   1.106%
 30   7.826   471  479  484 VV   4495120  66954731   5.21%   1.125%
 
 31   7.901   484  492  498 VV   1890064  25863755   2.01%   0.435%
 32   7.969   498  504  508 VV   8717000 108812222   8.47%   1.829%
 33   8.021   508  513  527 VV   18002915 262474516  20.43%   4.412% RF-NL
 34   8.123   527  531  536 VV 4  220211   3799250   0.30%   0.064%
 35   8.209   536  546  556 VV   2865786  40054894   3.12%   0.673%
 
 36   8.295   556  561  564 VV 3   98419   2052049   0.16%   0.034%
 37   8.329   564  567  576 VV 2  288186   6084739   0.47%   0.102%
 38   8.466   576  591  597 VV 5 1626031  41776499   3.25%   0.702%
 39   8.518   597  600  615 VV 2  663898  19049266   1.48%   0.320%
 40   8.644   615  622  632 VV 3  655921  13248901   1.03%   0.223%
 
 41   8.735   632  638  653 VV   5301058  72963475   5.68%   1.226%
 42   8.855   653  659  670 VV 9   92894   2776722   0.22%   0.047%
 43   8.947   670  675  680 VV 8   27265    533673   0.04%   0.009%
 44   9.009   680  686  704 VV 8   67522   2024401   0.16%   0.034%
 45   9.175   704  715  720 PV 4  247836   6084509   0.47%   0.102%
 
 46   9.221   720  723  728 VV    145617   2727036   0.21%   0.046%
 47   9.272   728  732  736 VV 4  155483   2815706   0.22%   0.047%
 48   9.307   736  738  741 VV    161929   2185035   0.17%   0.037%
 49   9.341   741  744  749 VV    182072   2400428   0.19%   0.040%
 50   9.432   749  760  765 PV   2761914  38526788   3.00%   0.648%
 
 51   9.484   765  769  776 VV   1191528  18658489   1.45%   0.314%
 52   9.547   776  780  785 VV 2  107586   2509072   0.20%   0.042%
 53   9.615   785  792  802 VV    287346   7486112   0.58%   0.126%
 54   9.690   802  805  808 VV 3   83515   1448777   0.11%   0.024%
 55   9.730   808  812  817 VV 3  138733   3524189   0.27%   0.059%
 
 56   9.787   817  822  834 VV   1741823  23748518   1.85%   0.399%
 57   9.907   834  843  860 VV 3  336518   9845131   0.77%   0.165%
 58  10.101   860  877  885 VV 2 12039936 234418008  18.24%   3.940%
 59  10.170   885  889  895 VV   2044886  27720036   2.16%   0.466%
 60  10.284   895  909  925 VV 7  329530  21175500   1.65%   0.356%
 
 61  10.404   925  930  935 VV 6  212053   5931119   0.46%   0.100%
 62  10.461   935  940  943 VV 5  232331   4912335   0.38%   0.083%
 63  10.490   943  945  951 VV 4  229765   5065981   0.39%   0.085%
 64  10.547   951  955  963 VV 2  154032   4386755   0.34%   0.074%
 65  10.627   963  969  978 VV 2  177182   5246549   0.41%   0.088%
 
 66  10.713   978  984  992 VV 2  226356   4366606   0.34%   0.073%
 67  10.787   992  997 1001 VV    213798   3207116   0.25%   0.054%
 68  10.884  1001 1014 1019 VV 5  272123   8995221   0.70%   0.151%
 69  10.930  1019 1022 1028 VV 2  191225   4173738   0.32%   0.070%
 70  11.016  1028 1037 1040 VV    741294  11613987   0.90%   0.195%
 
 71  11.067  1040 1046 1051 VV 2 2752888  40471590   3.15%   0.680%
 72  11.130  1051 1057 1071 VV   1245685  20743190   1.61%   0.349%
 73  11.238  1071 1076 1088 VV 2  326956   7304570   0.57%   0.123%
 74  11.347  1088 1095 1100 VV 4  209301   3740112   0.29%   0.063%
 75  11.398  1100 1104 1110 VV    334388   4948678   0.39%   0.083%
 
 76  11.478  1110 1118 1120 VV    627236  10041806   0.78%   0.169%
 77  11.513  1120 1124 1131 VV 2  692153  12719949   0.99%   0.214%
 78  11.593  1131 1138 1145 VV    661668  10999000   0.86%   0.185%
 79  11.656  1145 1149 1155 VV    423649   6969089   0.54%   0.117%
 80  11.736  1155 1163 1171 VV 3  336943   7115457   0.55%   0.120%
 
 81  11.816  1171 1177 1193 VV 2  731252  21940265   1.71%   0.369%
 82  11.930  1193 1197 1199 VV 3  108303   1963090   0.15%   0.033%
 83  11.959  1199 1202 1209 VV 5  106753   2638796   0.21%   0.044%
 84  12.050  1209 1218 1228 VV 3  361110  10581920   0.82%   0.178%
 85  12.153  1228 1236 1241 VV   2269877  31641838   2.46%   0.532%
 
 86  12.199  1241 1244 1250 VV 6  175744   4519458   0.35%   0.076%
 87  12.273  1250 1257 1267 VV 2 2545058  84694502   6.59%   1.424%
 88  12.359  1267 1272 1277 VV 3 5719961  89824761   6.99%   1.510%
 89  12.433  1277 1285 1296 VV   7705077 122219835   9.51%   2.054%
 90  12.513  1296 1299 1305 VV 2  254796   4802543   0.37%   0.081%
 
 91  12.570  1305 1309 1317 VV    120592   3514123   0.27%   0.059%
 92  12.633  1317 1320 1325 VV 7   78160   1836616   0.14%   0.031%
 93  12.702  1325 1332 1336 VV   2236963  31837357   2.48%   0.535%
 94  12.736  1336 1338 1341 VV    577903   8537044   0.66%   0.143%
 95  12.810  1341 1351 1365 VV   28065130 581858558  45.28%   9.780%
 
 96  12.913  1365 1369 1387 VV    607199  12700994   0.99%   0.213%
 97  13.073  1387 1397 1401 VV    426222   6610959   0.51%   0.111%
 98  13.136  1401 1408 1420 VV 2  985586  43733092   3.40%   0.735%
 99  13.222  1420 1423 1430 VV 2  655593  12812557   1.00%   0.215%
100  13.302  1430 1437 1442 VV 2  871267  14738342   1.15%   0.248%
 
101  13.376  1442 1450 1457 VV 4  360885  12235502   0.95%   0.206%
102  13.445  1457 1462 1465 VV 3  385889   7560843   0.59%   0.127%
103  13.479  1465 1468 1473 VV 2  403169   7311968   0.57%   0.123%
104  13.530  1473 1477 1480 VV 4  163184   3110898   0.24%   0.052%
105  13.576  1480 1485 1493 VV 3 2000826  36629489   2.85%   0.616%
 
106  13.690  1493 1505 1519 VV 2 18532256 428885392  33.38%   7.209%
107  13.805  1519 1525 1533 VV 2 2898049  61833022   4.81%   1.039%
108  13.868  1533 1536 1540 VV 2  297812   5342833   0.42%   0.090%
109  13.919  1540 1545 1555 VV    728129  15289104   1.19%   0.257%
110  13.993  1555 1558 1564 VV 2  181883   3910812   0.30%   0.066%
 
111  14.056  1564 1569 1574 VV 2  269787   5475934   0.43%   0.092%
112  14.136  1574 1583 1590 VV 6   99275   3862832   0.30%   0.065%
113  14.239  1590 1601 1607 VV 3  198641   4633381   0.36%   0.078%
114  14.342  1607 1619 1624 VV 4  221608   6102731   0.47%   0.103%
115  14.416  1624 1632 1638 VV 3  266004   5868952   0.46%   0.099%
 
116  14.502  1638 1647 1653 VV 2  348969   9043499   0.70%   0.152%
117  14.571  1653 1659 1668 VV   7198224 104121051   8.10%   1.750% RF-SI
118  14.656  1668 1674 1679 VV    867617  12226877   0.95%   0.206%
119  14.696  1679 1681 1687 VV 7   44280    886187   0.07%   0.015%
120  14.805  1687 1700 1710 VV 10   52209   2505292   0.19%   0.042%
 
121  14.925  1710 1721 1731 VV 3  140578   4033478   0.31%   0.068%
122  15.056  1731 1744 1760 VV   14517656 370673081  28.85%   6.230%
123  15.234  1760 1775 1789 VV 2  469148  14499070   1.13%   0.244%
124  15.336  1789 1793 1800 VV 2  114889   2820862   0.22%   0.047%
125  15.405  1800 1805 1808 VV 3   78188   1456079   0.11%   0.024%
 
126  15.428  1808 1809 1814 VV 3   56536    907789   0.07%   0.015%
127  15.496  1814 1821 1829 VV    333786   7019595   0.55%   0.118%
128  15.588  1829 1837 1846 VV 4  139430   5871608   0.46%   0.099%
129  15.668  1846 1851 1858 VV 3  126156   3339154   0.26%   0.056%
130  15.731  1858 1862 1865 VV    115667   2128912   0.17%   0.036%
 
131  15.765  1865 1868 1872 VV     85791   1235762   0.10%   0.021%
132  15.891  1872 1890 1894 VV 3  538810  13512646   1.05%   0.227%
133  15.942  1894 1899 1915 VV 3  985816  22946456   1.79%   0.386%
134  16.114  1915 1929 1938 VV    856125  17907552   1.39%   0.301%
135  16.182  1938 1941 1945 VV 2  152374   3229642   0.25%   0.054%
 
136  16.234  1945 1950 1960 VV 3  230500   6145948   0.48%   0.103%
137  16.325  1960 1966 1985 VV 7   97949   4682997   0.36%   0.079%
138  16.480  1985 1993 2000 VV 10   66790   2211664   0.17%   0.037%
139  16.588  2000 2012 2017 VV 6  110846   3937130   0.31%   0.066%
140  16.657  2017 2024 2033 VV   2104734  37053315   2.88%   0.623%
 
141  16.737  2033 2038 2053 VV    858723  22714102   1.77%   0.382%
142  16.868  2053 2061 2073 VV 3  222884   9332394   0.73%   0.157%
143  16.960  2073 2077 2086 VV 10   94922   3679119   0.29%   0.062%
144  17.057  2086 2094 2097 VV 10   79897   2763064   0.22%   0.046%
145  17.143  2097 2109 2112 VV 2  160732   5482823   0.43%   0.092%
 
146  17.177  2112 2115 2120 VV 7  129605   3410690   0.27%   0.057%
147  17.383  2120 2151 2169 VV 2 3669445 125551738   9.77%   2.110%
148  17.508  2169 2173 2185 VV    238385   6897339   0.54%   0.116%
149  17.594  2185 2188 2195 VV 9   61214   1706347   0.13%   0.029%
150  17.651  2195 2198 2200 VV 4   48323    776657   0.06%   0.013%
 
151  17.680  2200 2203 2223 VV 9   47551   1410636   0.11%   0.024%
152  17.840  2223 2231 2250 PV 3  372466   7459467   0.58%   0.125%
153  17.994  2250 2258 2267 VV     96252   1592375   0.12%   0.027%
154  18.097  2267 2276 2280 PV 5   30207    589861   0.05%   0.010%
155  18.148  2280 2285 2294 VV 2   46120   1387994   0.11%   0.023%
 
156  18.217  2294 2297 2307 VV 9   34208   1261671   0.10%   0.021%
157  18.308  2307 2313 2322 VV    262175   5490830   0.43%   0.092%
158  18.377  2322 2325 2328 VV 5   22847    327834   0.03%   0.006%
159  18.429  2328 2334 2356 VV    618388  10996261   0.86%   0.185%
160  18.680  2368 2378 2386 VV    895385  12786691   1.00%   0.215%
 
161  18.783  2386 2396 2399 VV 5   69737   1615262   0.13%   0.027%
162  18.823  2399 2403 2406 VV     83745   1413885   0.11%   0.024%
163  18.863  2406 2410 2422 VV    221556   4188109   0.33%   0.070%
164  18.954  2422 2426 2437 VV     48687    965278   0.08%   0.016%
165  19.080  2437 2448 2460 VV 3  103416   2291207   0.18%   0.039%
 
166  19.194  2460 2468 2483 VV    280528   6017563   0.47%   0.101%
167  19.303  2483 2487 2494 VV 2   71157   1260177   0.10%   0.021%
168  19.389  2494 2502 2513 VV 5  245556   5795802   0.45%   0.097%
169  19.474  2513 2517 2520 VV 4   36848    678830   0.05%   0.011%
170  19.549  2520 2530 2552 VV 3  274804   9110750   0.71%   0.153%
 
171  19.754  2552 2566 2575 VV    292185   6470469   0.50%   0.109%
172  19.817  2575 2577 2583 VV 7   41650    906234   0.07%   0.015%
173  19.863  2583 2585 2592 VV 8   31687    757396   0.06%   0.013%
174  19.977  2592 2605 2609 VV    398941   6390804   0.50%   0.107%
175  20.017  2609 2612 2629 VV 2  218564   5054580   0.39%   0.085%
 
176  20.160  2629 2637 2639 VV 9   33074    937183   0.07%   0.016%
177  20.200  2639 2644 2649 VV 8   52520   1376555   0.11%   0.023%
178  20.263  2649 2655 2664 VV 8   43091   1839575   0.14%   0.031%
179  20.343  2664 2669 2681 VV 4   75967   2092930   0.16%   0.035%
180  20.463  2681 2690 2704 VV 4   25646   1430414   0.11%   0.024%
 
181  20.760  2735 2742 2746 PV 8   18611    221126   0.02%   0.004%
182  20.903  2746 2767 2779 PBA3  158466   4583058   0.36%   0.077%
 
 
                        Sum of corrected areas:  5949405603

METABMIC.M Mon Apr 10 09:24:16 2006   
