# Supplementary material for: A dynamic programming approach for the alignment of signal peaks in multiple gas chromatography-mass spectrometry experiments
Source: BMC Bioinformatics. 2007 Oct 29;8:419. doi: 10.1186/1471-2105-8-419 (PMC2194738; doi:10.1186/1471-2105-8-419)
Supplement: Additional file 1 — Raw data files, peak lists, and alignment tables for eight replicate experiments obtained by GC-MS metabolic profiling of wild type L.mexicana. This folder contains peak lists for eight GC-MS replicate experiments, raw GC-MS data files in the NetCDF format, manually prepared peak alignment table, and the alignment table obtained by automated peak alignment. [file 1471-2105-8-419-S1.gz › SupplMaterial1/alignment_automated.csv]

peaks/wt.sp/out/0512_093.pickle	peaks/wt.sp/out/0512_085.pickle	peaks/wt.sp/out/0512_084.pickle	peaks/wt.sp/out/0512_087.pickle	peaks/wt.sp/out/0512_092.pickle	peaks/wt.sp/out/0512_080.pickle	peaks/wt.sp/out/0512_088.pickle	peaks/wt.sp/out/0512_079.pickle
6.717	6.541	6.535	6.591	6.542	6.535	6.724	6.537
NA	6.712	6.706	6.723	6.713	6.706	NA	6.703
6.826	6.815	6.809	NA	NA	6.809	NA	6.812
6.866	6.861	6.855	6.866	NA	6.855	6.867	6.858
6.969	6.964	6.958	6.974	6.959	6.958	6.969	6.955
7.049	7.044	7.038	7.054	7.045	7.038	7.049	7.040
7.089	7.084	7.078	7.094	NA	7.078	7.095	7.080
7.123	7.124	7.118	7.134	7.125	7.118	7.129	7.115
7.180	NA	NA	7.174	7.187	7.158	7.175	NA
7.226	7.221	7.215	7.226	7.227	7.215	7.227	7.218
7.340	7.352	7.369	7.386	NA	NA	7.341	7.343
7.420	7.415	NA	NA	7.422	7.415	7.427	7.412
7.477	7.467	7.466	7.477	NA	7.466	NA	NA
7.757	7.753	7.752	7.757	7.753	7.752	7.758	7.749
7.832	7.827	7.826	7.837	7.828	7.826	7.832	7.823
7.906	7.907	7.901	7.912	7.908	7.901	7.912	7.903
7.975	7.970	7.969	7.980	7.970	7.969	7.975	7.972
8.123	8.124	8.118	8.129	8.125	8.123	8.130	8.121
8.215	8.210	8.209	8.215	8.210	8.209	8.215	8.206
8.300	8.290	8.289	8.300	8.296	8.295	8.301	8.286
8.335	8.336	8.335	8.340	8.336	8.329	8.335	8.332
8.472	8.467	8.461	8.472	8.479	8.466	8.478	8.469
8.518	8.518	8.518	8.523	8.519	8.518	8.524	8.515
8.546	8.547	8.541	8.552	NA	NA	8.553	8.544
8.649	8.650	8.649	8.655	8.651	8.644	8.650	8.646
8.735	8.736	8.735	8.735	8.736	8.735	8.735	8.732
8.861	8.856	8.855	8.861	8.862	8.855	8.861	8.858
8.952	8.941	8.941	8.952	8.953	8.947	NA	8.949
9.003	9.004	9.004	8.998	9.005	9.009	9.004	9.001
9.066	NA	9.095	9.083	9.068	NA	9.067	9.069
9.181	9.181	9.175	9.181	9.182	9.175	9.181	9.178
9.226	9.221	9.221	9.226	9.228	9.221	9.227	9.224
9.272	9.267	9.272	9.272	9.274	9.272	9.273	9.269
9.301	9.301	9.301	9.306	9.308	9.307	9.307	9.298
9.341	9.341	9.341	9.341	9.342	9.341	9.341	9.338
9.432	9.433	9.433	9.438	9.434	9.432	9.433	9.429
9.478	9.473	9.478	9.484	9.479	9.484	9.484	9.475
9.529	9.530	9.530	9.535	9.531	9.547	9.536	9.527
9.621	9.622	9.621	9.621	9.616	9.615	9.621	9.618
9.689	9.690	9.690	9.689	9.691	9.690	9.684	9.687
9.735	NA	9.730	9.735	9.736	9.730	9.736	9.727
9.781	9.782	9.781	9.786	9.782	9.787	9.787	9.778
9.912	9.907	9.913	9.912	9.908	9.907	9.913	9.910
10.032	10.027	10.033	10.032	10.034	NA	10.027	10.024
10.106	10.107	10.107	10.107	10.102	10.101	10.107	10.104
10.169	10.165	10.164	10.169	10.171	10.170	10.170	10.167
10.284	10.285	10.284	10.284	10.285	10.284	10.284	10.281
10.404	10.399	10.398	10.404	10.405	10.404	10.410	10.401
10.461	10.462	10.461	10.461	10.462	10.461	NA	10.458
10.495	10.496	10.496	10.489	10.497	10.490	10.496	10.493
10.547	10.542	10.541	10.541	10.554	10.547	10.547	10.544
10.644	10.639	10.638	10.632	10.622	10.627	10.639	10.635
10.712	10.707	10.713	10.707	10.708	10.713	10.713	10.710
10.792	10.787	10.787	10.787	10.794	10.787	10.787	10.790
10.889	10.885	10.890	10.884	10.891	10.884	10.890	10.887
NA	NA	10.924	10.930	10.931	10.930	10.930	NA
11.015	11.016	11.016	11.015	11.017	11.016	11.016	11.013
11.067	11.062	11.061	11.061	11.062	11.067	11.062	11.058
11.130	11.130	11.130	11.130	11.131	11.130	11.130	11.127
11.244	11.239	11.239	11.238	11.240	11.238	11.239	11.236
11.352	NA	11.347	11.352	11.348	11.347	11.347	11.344
11.387	11.376	11.381	11.387	11.400	11.398	11.410	11.378
11.472	11.468	11.467	NA	NA	11.478	NA	11.464
11.512	11.513	11.513	11.513	11.514	11.513	11.513	11.510
11.581	11.576	11.576	11.587	11.594	11.593	11.593	11.579
11.655	11.656	11.656	11.655	11.657	11.656	11.656	11.653
11.735	11.736	11.736	11.735	11.737	11.736	11.736	11.739
NA	11.811	11.810	11.815	11.817	11.816	11.816	11.813
11.924	11.919	11.919	11.924	11.931	11.930	11.930	11.916
11.964	11.953	11.953	11.958	11.960	11.959	11.965	NA
12.061	12.056	12.056	12.044	12.057	12.050	NA	NA
12.153	12.153	12.153	12.153	12.154	12.153	12.159	12.150
12.198	NA	NA	12.216	12.200	12.199	NA	12.196
12.267	12.268	12.267	12.267	12.268	12.273	12.268	12.264
12.358	12.354	12.353	12.353	12.360	12.359	12.359	12.356
12.433	12.428	12.427	12.433	12.434	12.433	12.433	12.430
12.513	12.508	12.507	12.513	12.520	12.513	12.519	12.504
12.558	12.554	12.559	NA	12.571	12.570	12.576	12.556
NA	NA	12.633	12.638	NA	12.633	12.639	12.630
NA	NA	NA	12.701	12.703	12.702	12.702	NA
12.730	12.731	12.730	NA	NA	12.736	12.736	12.727
12.810	12.811	12.810	12.810	12.817	12.810	12.816	12.807
12.913	12.908	12.913	12.907	12.914	12.913	12.913	12.904
13.079	13.074	13.073	13.079	13.074	13.073	13.079	13.076
13.147	13.142	13.136	13.141	13.149	13.136	13.148	13.127
13.221	13.222	13.222	13.221	13.223	13.222	13.222	13.219
13.319	13.308	13.319	13.301	13.314	13.302	13.319	13.305
13.381	13.382	13.393	13.387	13.389	13.376	13.371	13.350
13.450	13.445	13.456	13.439	13.446	13.445	13.439	13.419
13.490	13.485	13.491	13.484	13.492	13.479	13.479	13.487
13.536	13.531	13.536	NA	13.537	13.530	NA	NA
13.581	13.577	13.588	13.576	13.583	13.576	13.571	13.556
13.696	13.691	13.691	13.690	13.692	13.690	13.691	13.688
13.793	13.788	13.799	13.804	13.794	13.805	13.788	13.796
13.913	13.908	13.913	13.919	13.914	13.919	13.908	13.905
NA	13.988	13.999	13.999	13.995	13.993	13.999	13.990
14.044	14.045	14.051	14.050	14.052	14.056	14.039	14.042
14.124	14.125	14.136	14.136	14.126	14.136	14.125	14.133
14.227	14.228	14.233	14.239	14.229	14.239	14.217	14.230
14.296	14.291	14.296	NA	14.297	NA	14.291	14.288
14.336	14.337	14.342	14.342	14.343	14.342	14.342	14.339
14.410	14.411	14.411	14.416	14.412	14.416	14.394	14.379
14.496	14.491	14.496	14.502	14.497	14.502	14.497	14.499
14.656	14.651	14.656	14.656	14.658	14.656	14.657	14.653
14.702	14.703	14.702	NA	14.698	14.696	14.697	14.699
14.776	14.777	14.776	14.770	14.778	NA	14.765	14.768
NA	NA	NA	14.805	14.812	14.805	14.817	14.825
14.919	14.920	14.925	14.919	14.920	14.925	14.931	14.928
15.050	15.051	15.051	15.050	15.052	15.056	15.057	15.048
15.233	15.234	15.239	15.216	15.229	15.234	15.228	15.236
15.342	15.343	15.342	15.330	15.338	15.336	15.331	15.339
NA	NA	NA	15.405	15.406	15.405	15.405	15.408
15.428	15.428	15.434	NA	15.429	15.428	NA	NA
15.490	NA	NA	15.490	15.509	15.496	15.480	15.488
15.530	15.520	15.537	NA	NA	NA	15.520	15.522
15.588	15.583	15.588	15.588	15.595	15.588	15.588	15.585
15.622	NA	NA	15.628	15.623	NA	15.623	NA
15.668	15.669	15.668	15.668	15.669	15.668	15.668	15.665
15.730	15.731	NA	15.702	15.709	15.731	NA	NA
15.765	15.760	15.760	15.765	15.766	15.765	15.765	15.762
15.805	15.811	NA	NA	15.812	NA	15.811	15.808
15.891	15.886	15.885	15.891	15.892	15.891	15.891	15.888
15.948	15.949	15.948	15.942	15.943	15.942	15.943	15.945
16.073	16.069	16.057	16.045	16.052	NA	16.051	16.054
16.113	16.114	16.114	16.113	16.115	16.114	16.114	16.111
NA	16.189	16.188	16.182	NA	16.182	16.183	16.185
16.233	16.234	16.234	16.233	16.235	16.234	16.234	16.231
16.319	16.320	16.314	16.325	16.315	16.325	16.320	16.328
16.491	16.492	16.497	16.474	16.486	16.480	16.463	16.459
16.576	16.594	16.588	16.576	16.584	16.588	16.571	16.574
16.662	16.663	16.674	16.651	16.658	16.657	16.640	16.642
16.742	16.743	16.748	16.725	16.738	16.737	16.720	16.722
16.879	16.874	16.885	16.856	16.869	16.868	16.851	16.854
NA	16.960	NA	16.954	16.961	16.960	NA	NA
17.142	17.137	17.143	17.142	17.144	17.143	17.143	17.140
17.188	17.189	17.183	17.177	17.184	17.177	17.189	NA
17.382	17.383	17.394	17.371	17.378	17.383	17.372	17.374
17.519	17.520	17.520	17.519	17.521	17.508	17.520	17.511
17.599	17.600	17.600	17.594	17.595	17.594	17.600	17.597
NA	NA	NA	NA	17.647	17.651	17.640	17.671
17.839	17.840	17.840	17.840	17.841	17.840	17.840	17.837
17.994	17.995	17.994	17.994	17.995	17.994	17.995	17.991
18.097	18.103	18.097	18.091	18.093	18.097	18.097	18.100
18.154	18.155	18.149	18.148	18.155	18.148	18.149	18.146
18.205	18.218	18.229	18.211	18.218	18.217	NA	NA
18.302	18.315	18.309	18.302	18.310	18.308	18.297	18.300
18.434	18.435	18.434	18.428	18.435	18.429	18.435	18.426
18.588	18.595	18.589	NA	NA	NA	18.578	18.580
18.685	18.686	18.686	18.680	18.681	18.680	18.680	18.677
NA	18.783	18.777	18.783	18.784	18.783	18.778	18.774
NA	18.818	NA	18.817	18.824	18.823	18.818	NA
18.805	18.858	18.829	18.857	18.864	18.863	18.852	18.849
NA	18.949	18.949	18.954	18.956	18.954	18.949	18.946
19.063	19.081	19.069	19.080	19.081	19.080	19.075	19.071
19.194	19.195	19.189	19.188	19.190	19.194	19.189	19.192
19.308	19.309	19.303	19.303	19.310	19.303	19.303	19.300
19.388	19.389	19.389	19.388	19.390	19.389	19.389	19.386
NA	NA	19.440	NA	19.470	19.474	NA	19.477
19.543	19.544	19.543	19.543	19.544	19.549	19.549	19.546
19.697	19.698	19.698	19.697	19.699	NA	19.703	19.700
19.754	19.755	19.755	19.754	19.756	19.754	19.755	19.752
19.863	19.869	19.869	19.874	19.876	19.863	19.875	19.883
19.971	19.978	19.978	19.977	19.979	19.977	19.978	19.980
20.023	20.024	20.023	20.017	20.024	20.017	20.023	20.020
20.137	NA	NA	NA	20.139	20.160	NA	20.140
20.194	20.201	20.200	20.200	20.207	20.200	20.201	20.203
20.251	20.264	20.258	20.257	20.253	20.263	20.258	20.243
20.343	20.344	20.343	20.343	20.344	20.343	20.344	20.340
20.434	20.458	20.469	20.469	20.470	20.463	20.458	20.460
NA	20.607	NA	20.594	20.602	NA	20.566	20.552
20.754	20.761	20.766	20.760	20.756	20.760	20.761	20.758
20.817	20.824	NA	20.817	20.819	NA	20.818	20.820
20.903	20.904	20.903	20.909	20.904	20.903	20.904	20.900
