# Supplementary material for: A dynamic programming approach for the alignment of signal peaks in multiple gas chromatography-mass spectrometry experiments
Source: BMC Bioinformatics. 2007 Oct 29;8:419. doi: 10.1186/1471-2105-8-419 (PMC2194738; doi:10.1186/1471-2105-8-419)
Supplement: Additional file 3 — Additional raw data files for replicate experiments obtained by GC-MS metabolic profiling of wild type L.mexicana. This folder contains three additional raw GC-MS data files in the NetCDF format, that correspond to peak lists provided in SupplMaterial1/ChemStation. [file 1471-2105-8-419-S3.gz]

Archive with 5 entries (3 files):
- SupplMaterial3
- SupplMaterial3/NetCDF
- SupplMaterial3/NetCDF/0512_093.CDF
- SupplMaterial3/NetCDF/0512_088.CDF
- SupplMaterial3/NetCDF/0512_092.CDF
